# Supplementary material for: A comparative genomic analysis of putative pathogenicity genes in the host-specific sibling species Colletotrichum graminicola and Colletotrichum sublineola
Source: BMC Genomics. 2017 Jan 10;18:67. doi: 10.1186/s12864-016-3457-9 (PMC5225507; doi:10.1186/s12864-016-3457-9)
Supplement: Additional file 5: — EXCEL file including detailed analysis of the genes of C. graminicola M1.001 and C. sublineola CgSl1. (XLSX 1703 kb) [file 12864_2016_3457_MOESM5_ESM.xlsx]

## Sheet: Suppl. Table 1
Table S1. Summary of Pfam classes between Colletotrichum graminicola and Colletotrichum sublineola. Cells are color coded based on legend.						Legend:
						3-fold difference in gene numbers
						Csub only
Pfam family	Description	C. graminicola count of genes	C. sublineola count of genes	PHI database hit		Cgram only
PF00002	7 transmembrane receptor (Secretin family)	1	1
PF00004	ATPase family associated with various cellular activities (AAA)	32	33	yes
PF00005	ABC transporter	24	31	yes
PF00006	ATP synthase alpha/beta family, nucleotide-binding domain	4	4	yes
PF00009	Elongation factor Tu GTP binding domain	15	15
PF00010	Helix-loop-helix DNA-binding domain	10	10	yes
PF00011	Hsp20/alpha crystallin family	2	2	yes
PF00012	Hsp70 protein	11	12	yes
PF00013	KH domain	7	7	yes
PF00018	SH3 domain	5	5	yes
PF00022	Actin	10	9
PF00025	ADP-ribosylation factor family	7	7	yes
PF00026	Eukaryotic aspartyl protease	16	15	yes
PF00027	Cyclic nucleotide-binding domain	3	2	yes
PF00034	Cytochrome c	1	1	yes
PF00041	Fibronectin type III domain	1	1
PF00042	Globin	2	1	yes
PF00043	Glutathione S-transferase, C-terminal domain	2	1
PF00046	Homeobox domain	4	4	yes
PF00056	lactate/malate dehydrogenase, NAD binding domain	1	1	yes
PF00063	Myosin head (motor domain)	3	3	yes
PF00067	Cytochrome P450	140	166	yes
PF00069	Protein kinase domain	101	110	yes
PF00070	Pyridine nucleotide-disulphide oxidoreductase	3	2
PF00071	Ras family	24	24	yes
PF00072	Response regulator receiver domain	1	2	yes
PF00075	RNase H	5	5
PF00076	RNA recognition motif. (a.k.a. RRM, RBD, or RNP domain)	41	42	yes
PF00078	Reverse transcriptase (RNA-dependent DNA polymerase)	1	2
PF00080	Copper/zinc superoxide dismutase (SODC)	2	3	yes
PF00082	Subtilase family	23	31	yes
PF00083	Sugar (and other) transporter	91	80	yes
PF00085	Thioredoxin	9	8	yes
PF00089	Trypsin	1	2
PF00091	Tubulin/FtsZ family, GTPase domain	6	5	yes
PF00096	Zinc finger, C2H2 type	1	1	yes
PF00097	Zinc finger, C3HC4 type (RING finger)	1	1	yes
PF00098	Zinc knuckle	4	4	yes
PF00102	Protein-tyrosine phosphatase	2	2	yes
PF00106	short chain dehydrogenase	111	109	yes
PF00107	Zinc-binding dehydrogenase	29	26	yes
PF00108	Thiolase, N-terminal domain	5	5	yes
PF00109	Beta-ketoacyl synthase, N-terminal domain	33	32	yes
PF00111	2Fe-2S iron-sulfur cluster binding domain	1	1	yes
PF00113	Enolase, C-terminal TIM barrel domain	1	1
PF00117	Glutamine amidotransferase class-I	4	4
PF00118	TCP-1/cpn60 chaperonin family	9	9	yes
PF00120	Glutamine synthetase, catalytic domain	3	3
PF00121	Triosephosphate isomerase	2	2
PF00122	E1-E2 ATPase	23	24	yes
PF00125	Core histone H2A/H2B/H3/H4	8	7	yes
PF00128	Alpha amylase, catalytic domain	10	11	yes
PF00132	Bacterial transferase hexapeptide (six repeats)	3	2	yes
PF00133	tRNA synthetases class I (I, L, M and V)	4	5
PF00134	Cyclin, N-terminal domain	8	6	yes
PF00135	Carboxylesterase family	26	32	yes
PF00136	DNA polymerase family B	3	3	yes
PF00137	ATP synthase subunit C	5	5
PF00141	Peroxidase	10	11	yes
PF00144	Beta-lactamase	9	9	yes
PF00145	C-5 cytosine-specific DNA methylase	2	2
PF00149	Calcineurin-like phosphoesterase	20	17	yes
PF00150	Cellulase (glycosyl hydrolase family 5)	13	12	yes
PF00152	tRNA synthetases class II (D, K and N)	7	7	yes
PF00153	Mitochondrial carrier protein	41	42	yes
PF00154	recA bacterial DNA recombination protein		1
PF00155	Aminotransferase class I and II	19	22	yes
PF00156	Phosphoribosyl transferase domain	4	5	yes
PF00160	Cyclophilin type peptidyl-prolyl cis-trans isomerase/CLD	10	9	yes
PF00162	Phosphoglycerate kinase	1	1
PF00163	Ribosomal protein S4/S9 N-terminal domain	1
PF00164	Ribosomal protein S12/S23	2	2	yes
PF00166	Chaperonin 10 Kd subunit	1	1
PF00168	C2 domain	5	5
PF00169	PH domain	2	2
PF00170	bZIP transcription factor	12	12	yes
PF00171	Aldehyde dehydrogenase family	25	26	yes
PF00172	Fungal Zn(2)-Cys(6) binuclear cluster domain	68	65	yes
PF00173	Cytochrome b5-like Heme/Steroid binding domain	12	14	yes
PF00174	Oxidoreductase molybdopterin binding domain	4	4	yes
PF00175	Oxidoreductase NAD-binding domain	3	4	yes
PF00176	SNF2 family N-terminal domain	25	28	yes
PF00177	Ribosomal protein S7p/S5e	2	2
PF00179	Ubiquitin-conjugating enzyme	21	19
PF00180	Isocitrate/isopropylmalate dehydrogenase	7	9	yes
PF00183	Hsp90 protein	1	1	yes
PF00186	Dihydrofolate reductase	1	1
PF00187	Chitin recognition protein	1
PF00188	Cysteine-rich secretory protein family	4	3	yes
PF00189	Ribosomal protein S3, C-terminal domain	1	1
PF00190	Cupin	3	4	yes
PF00191	Annexin	1	1	yes
PF00194	Eukaryotic-type carbonic anhydrase	3	4
PF00195	Chalcone and stilbene synthases, N-terminal domain	1	1
PF00198	2-oxoacid dehydrogenases acyltransferase (catalytic domain)	4	4
PF00199	Catalase	5	6	yes
PF00201	UDP-glucoronosyl and UDP-glucosyl transferase	6	6
PF00202	Aminotransferase class-III	9	10	yes
PF00203	Ribosomal protein S19	2	2
PF00206	Lyase	5	4	yes
PF00208	Glutamate/Leucine/Phenylalanine/Valine dehydrogenase	2	2
PF00209	Sodium:neurotransmitter symporter family	2	2
PF00213	ATP synthase delta (OSCP) subunit	1	1	yes
PF00215	Orotidine 5'-phosphate decarboxylase / HUMPS family	1	1	yes
PF00218	Indole-3-glycerol phosphate synthase	1	1	yes
PF00221	Aromatic amino acid lyase	1	2
PF00224	Pyruvate kinase, barrel domain	1	1	yes
PF00225	Kinesin motor domain	11	9	yes
PF00226	DnaJ domain	23	22	yes
PF00227	Proteasome subunit	14	14
PF00230	Major intrinsic protein	5	6
PF00231	ATP synthase	1	1
PF00232	Glycosyl hydrolase family 1	1	1
PF00233	3'5'-cyclic nucleotide phosphodiesterase	1	1	yes
PF00235	Profilin	1	1
PF00237	Ribosomal protein L22p/L17e	2	2
PF00238	Ribosomal protein L14p/L23e	2	1
PF00240	Ubiquitin family	7	6
PF00241	Cofilin/tropomyosin-type actin-binding protein	4	3
PF00244	14-3-3 protein	3	3	yes
PF00245	Alkaline phosphatase	4	4
PF00246	Zinc carboxypeptidase	11	10
PF00248	Aldo/keto reductase family	31	32	yes
PF00249	Myb-like DNA-binding domain	3	4	yes
PF00250	Fork head domain	4	5	yes
PF00251	Glycosyl hydrolases family 32 N-terminal domain	3	3
PF00252	Ribosomal protein L16p/L10e	2	2
PF00253	Ribosomal protein S14p/S29e	2	2
PF00254	FKBP-type peptidyl-prolyl cis-trans isomerase	3	3	yes
PF00255	Glutathione peroxidase	1	1	yes
PF00258	Flavodoxin	2	1	yes
PF00262	Calreticulin family	1	1	yes
PF00264	Common central domain of tyrosinase	13	19	yes
PF00266	Aminotransferase class-V	8	8	yes
PF00268	Ribonucleotide reductase, small chain	1	1
PF00270	DEAD/DEAH box helicase	31	29	yes
PF00271	Helicase conserved C-terminal domain	3	7	yes
PF00275	EPSP synthase (3-phosphoshikimate 1-carboxyvinyltransferase)	1	1	yes
PF00276	Ribosomal protein L23	1	1
PF00282	Pyridoxal-dependent decarboxylase conserved domain	6	6
PF00285	Citrate synthase	4	4
PF00288	GHMP kinases N terminal domain	4	5	yes
PF00290	Tryptophan synthase alpha chain	1	1	yes
PF00291	Pyridoxal-phosphate dependent enzyme	9	11	yes
PF00293	NUDIX domain	17	16	yes
PF00294	pfkB family carbohydrate kinase	5	5	yes
PF00295	Glycosyl hydrolases family 28	7	8	yes
PF00296	Luciferase-like monooxygenase	5	4
PF00297	Ribosomal protein L3	2	2
PF00300	Histidine phosphatase superfamily (branch 1)	9	10	yes
PF00303	Thymidylate synthase	1	1
PF00307	Calponin homology (CH) domain	2	2	yes
PF00310	Glutamine amidotransferases class-II	1	1	yes
PF00312	Ribosomal protein S15	1	1
PF00314	Thaumatin family	1	1
PF00316	Fructose-1-6-bisphosphatase	2	2
PF00318	Ribosomal protein S2	2	2
PF00319	SRF-type transcription factor (DNA-binding and dimerisation domain)	2	2	yes
PF00320	GATA zinc finger	8	7	yes
PF00324	Amino acid permease	20	23
PF00326	Prolyl oligopeptidase family	5	4	yes
PF00327	Ribosomal protein L30p/L7e	1	1
PF00328	Histidine phosphatase superfamily (branch 2)	11	13	yes
PF00329	Respiratory-chain NADH dehydrogenase, 30 Kd subunit	1	1
PF00330	Aconitase family (aconitate hydratase)	5	5	yes
PF00331	Glycosyl hydrolase family 10	10	9	yes
PF00332	Glycosyl hydrolases family 17		2	yes
PF00333	Ribosomal protein S5, N-terminal domain	1	1
PF00334	Nucleoside diphosphate kinase	1	1	yes
PF00335	Tetraspanin family	1	1	yes
PF00338	Ribosomal protein S10p/S20e	2	2
PF00339	Arrestin (or S-antigen), N-terminal domain	3	3	yes
PF00342	Phosphoglucose isomerase	1	1
PF00343	Carbohydrate phosphorylase	1	1	yes
PF00344	SecY translocase	1	1
PF00346	Respiratory-chain NADH dehydrogenase, 49 Kd subunit	1	1	yes
PF00347	Ribosomal protein L6	2	2
PF00348	Polyprenyl synthetase	5	5
PF00349	Hexokinase	3	2	yes
PF00350	Dynamin family	13	17
PF00352	Transcription factor TFIID (or TATA-binding protein, TBP)	1	1
PF00355	Rieske [2Fe-2S] domain	1	1
PF00360	Phytochrome region	1	1	yes
PF00364	Biotin-requiring enzyme	1	1
PF00365	Phosphofructokinase	1	1
PF00366	Ribosomal protein S17	2	2	yes
PF00368	Hydroxymethylglutaryl-coenzyme A reductase	1	3	yes
PF00375	Sodium:dicarboxylate symporter family	1	1
PF00378	Enoyl-CoA hydratase/isomerase family	12	11	yes
PF00380	Ribosomal protein S9/S16	2	2
PF00382	Transcription factor TFIIB repeat	1	1
PF00383	Cytidine and deoxycytidylate deaminase zinc-binding region	10	10
PF00384	Molybdopterin oxidoreductase	1	1	yes
PF00385	Chromo (CHRromatin Organisation MOdifier) domain	5	8
PF00388	Phosphatidylinositol-specific phospholipase C, X domain	7	6	yes
PF00393	6-phosphogluconate dehydrogenase, C-terminal domain	1	1
PF00394	Multicopper oxidase	1	2	yes
PF00397	WW domain	6	5	yes
PF00398	Ribosomal RNA adenine dimethylase	1	1	yes
PF00400	WD domain, G-beta repeat	47	47	yes
PF00403	Heavy-metal-associated domain	2
PF00406	Adenylate kinase	3	3
PF00410	Ribosomal protein S8	2	2
PF00411	Ribosomal protein S11	2	2
PF00412	LIM domain	2	2	yes
PF00415	Regulator of chromosome condensation (RCC1) repeat	3	3
PF00416	Ribosomal protein S13/S18	2	2
PF00425	chorismate binding enzyme	2	2	yes
PF00428	60s Acidic ribosomal protein	2	2
PF00436	Single-strand binding protein family	1	1	yes
PF00439	Bromodomain	7	7	yes
PF00441	Acyl-CoA dehydrogenase, C-terminal domain	9	9	yes
PF00443	Ubiquitin carboxyl-terminal hydrolase	12	12
PF00444	Ribosomal protein L36	1	1
PF00445	Ribonuclease T2 family	2	1	yes
PF00447	HSF-type DNA-binding	3	3	yes
PF00448	SRP54-type protein, GTPase domain	1	1
PF00450	Serine carboxypeptidase	10	10
PF00454	Phosphatidylinositol 3- and 4-kinase	5	5	yes
PF00456	Transketolase, thiamine diphosphate binding domain	2	2
PF00457	Glycosyl hydrolases family 11	6	6	yes
PF00459	Inositol monophosphatase family	4	4
PF00462	Glutaredoxin	4	3	yes
PF00463	Isocitrate lyase family	2	2	yes
PF00464	Serine hydroxymethyltransferase	2	2	yes
PF00465	Iron-containing alcohol dehydrogenase	2	2
PF00466	Ribosomal protein L10	2	2
PF00467	KOW motif	1	1
PF00468	Ribosomal protein L34	1	1
PF00471	Ribosomal protein L33	1
PF00472	RF-1 domain	3	3	yes
PF00474	Sodium:solute symporter family	2	2	yes
PF00475	Imidazoleglycerol-phosphate dehydratase	1	1	yes
PF00476	DNA polymerase family A	1	1	yes
PF00478	IMP dehydrogenase / GMP reductase domain	1	1	yes
PF00481	Protein phosphatase 2C	6	6	yes
PF00483	Nucleotidyl transferase	2	2	yes
PF00484	Carbonic anhydrase	3	3	yes
PF00485	Phosphoribulokinase / Uridine kinase family	2	2
PF00487	Fatty acid desaturase	6	6
PF00488	MutS domain V	6	6
PF00490	Delta-aminolevulinic acid dehydratase	1	2
PF00491	Arginase family	4	5
PF00493	MCM2/3/5 family	6	6	yes
PF00494	Squalene/phytoene synthase	3	3
PF00496	Bacterial extracellular solute-binding proteins, family 5 Middle		1
PF00497	Bacterial extracellular solute-binding proteins, family 3	1
PF00498	FHA domain	5	5
PF00501	AMP-binding enzyme	38	52	yes
PF00503	G-protein alpha subunit	3	3	yes
PF00505	HMG (high mobility group) box	7	8	yes
PF00514	Armadillo/beta-catenin-like repeat	1	1	yes
PF00520	Ion transport protein	3	3	yes
PF00521	DNA gyrase/topoisomerase IV, subunit A	1	1	yes
PF00533	BRCA1 C Terminus (BRCT) domain		1
PF00534	Glycosyl transferases group 1	4	4	yes
PF00535	Glycosyl transferase family 2	2	2	yes
PF00538	linker histone H1 and H5 family	1	1	yes
PF00542	Ribosomal protein L7/L12 C-terminal domain	1	1
PF00544	Pectate lyase	6	7	yes
PF00545	ribonuclease	3	5
PF00549	CoA-ligase	1	1
PF00550	Phosphopantetheine attachment site	1	2	yes
PF00551	Formyl transferase	3	3	yes
PF00557	Metallopeptidase family M24	10	11
PF00561	alpha/beta hydrolase fold	6	4	yes
PF00562	RNA polymerase Rpb2, domain 6	3	3
PF00564	PB1 domain		1	yes
PF00565	Staphylococcal nuclease homologue	1	1
PF00566	Rab-GTPase-TBC domain	12	12	yes
PF00567	Tudor domain	1	1	yes
PF00568	WH1 domain	1	1
PF00569	Zinc finger, ZZ type	2	2
PF00571	CBS domain	3	3	yes
PF00572	Ribosomal protein L13	2	1
PF00573	Ribosomal protein L4/L1 family	1	1
PF00574	Clp protease	1		yes
PF00575	S1 RNA binding domain	1	1	yes
PF00576	HIUase/Transthyretin family	1	1	yes
PF00578	AhpC/TSA family	3	3	yes
PF00579	tRNA synthetases class I (W and Y)	4	4
PF00581	Rhodanese-like domain	5	5	yes
PF00582	Universal stress protein family	2	2
PF00583	Acetyltransferase (GNAT) family	29	31	yes
PF00584	SecE/Sec61-gamma subunits of protein translocation complex	1	1
PF00587	tRNA synthetase class II core domain (G, H, P, S and T)	7	7	yes
PF00588	SpoU rRNA Methylase family	1	1
PF00590	Tetrapyrrole (Corrin/Porphyrin) Methylases	2	2
PF00591	Glycosyl transferase family, a/b domain	1	1
PF00596	Class II Aldolase and Adducin N-terminal domain	7	6
PF00611	Fes/CIP4, and EFC/F-BAR homology domain	3	3	yes
PF00613	Phosphoinositide 3-kinase family, accessory domain (PIK domain)	1	1	yes
PF00614	Phospholipase D Active site motif	2	2	yes
PF00615	Regulator of G protein signaling domain	4	4	yes
PF00616	GTPase-activator protein for Ras-like GTPase	3	3	yes
PF00617	RasGEF domain	4	4	yes
PF00620	RhoGAP domain	7	7	yes
PF00621	RhoGEF domain	3	4	yes
PF00622	SPRY domain	3	3
PF00625	Guanylate kinase	1	1
PF00626	Gelsolin repeat	1	1
PF00628	PHD-finger	9	7	yes
PF00631	GGL domain	1	1
PF00632	HECT-domain (ubiquitin-transferase)	5	6	yes
PF00635	MSP (Major sperm protein) domain	1	1
PF00636	Ribonuclease III domain	2	3	yes
PF00637	Region in Clathrin and VPS	3	3
PF00638	RanBP1 domain	2	2
PF00639	PPIC-type PPIASE domain	2	2	yes
PF00641	Zn-finger in Ran binding protein and others	1	1
PF00642	Zinc finger C-x8-C-x5-C-x3-H type (and similar)	2	2	yes
PF00644	Poly(ADP-ribose) polymerase catalytic domain	2	2
PF00645	Poly(ADP-ribose) polymerase and DNA-Ligase Zn-finger region	1	1
PF00646	F-box domain	4	3	yes
PF00647	Elongation factor 1 gamma, conserved domain	1	1
PF00648	Calpain family cysteine protease	5	4	yes
PF00649	Copper fist DNA binding domain	1	1
PF00650	CRAL/TRIO domain	5	5	yes
PF00651	BTB/POZ domain	10	11
PF00652	Ricin-type beta-trefoil lectin domain	1	1
PF00653	Inhibitor of Apoptosis domain	2	2	yes
PF00654	Voltage gated chloride channel	4	4	yes
PF00656	Caspase domain	3	5	yes
PF00657	GDSL-like Lipase/Acylhydrolase	8	6	yes
PF00658	Poly-adenylate binding protein, unique domain	1	1	yes
PF00664	ABC transporter transmembrane region	19	19	yes
PF00665	Integrase core domain		2
PF00667	FAD binding domain	3	4
PF00668	Condensation domain	2	3	yes
PF00673	ribosomal L5P family C-terminus	2	2
PF00675	Insulinase (Peptidase family M16)	3	3
PF00676	Dehydrogenase E1 component	2	2	yes
PF00677	Lumazine binding domain	1	1
PF00682	HMGL-like	3	4	yes
PF00686	Starch binding domain	1	1	yes
PF00687	Ribosomal protein L1p/L10e family	3	3
PF00692	dUTPase	1	1
PF00696	Amino acid kinase family	3	3	yes
PF00698	Acyl transferase domain	5	7	yes
PF00701	Dihydrodipicolinate synthetase family	8	9
PF00702	haloacid dehalogenase-like hydrolase	2	1	yes
PF00703	Glycosyl hydrolases family 2	1
PF00704	Glycosyl hydrolases family 18	20	20	yes
PF00705	Proliferating cell nuclear antigen, N-terminal domain	1	1
PF00707	Translation initiation factor IF-3, C-terminal domain	1	1
PF00708	Acylphosphatase	1	1
PF00709	Adenylosuccinate synthetase	1	1	yes
PF00710	Asparaginase	3	4
PF00717	Peptidase S24-like	3	2
PF00719	Inorganic pyrophosphatase	2	2	yes
PF00722	Glycosyl hydrolases family 16	19	20
PF00723	Glycosyl hydrolases family 15	3	3	yes
PF00724	NADH:flavin oxidoreductase / NADH oxidase family	11	11
PF00728	Glycosyl hydrolase family 20, catalytic domain	3	2	yes
PF00730	HhH-GPD superfamily base excision DNA repair protein	5	5
PF00731	AIR carboxylase	1	1	yes
PF00732	GMC oxidoreductase	27	24	yes
PF00733	Asparagine synthase	4	5	yes
PF00734	Fungal cellulose binding domain	3	3	yes
PF00735	Septin	5	6	yes
PF00736	EF-1 guanine nucleotide exchange domain	1	1
PF00742	Homoserine dehydrogenase	1	1
PF00743	Flavin-binding monooxygenase-like	8	8	yes
PF00749	tRNA synthetases class I (E and Q), catalytic domain	3	3	yes
PF00750	tRNA synthetases class I (R)	2	2
PF00752	XPG N-terminal domain	2	2
PF00753	Metallo-beta-lactamase superfamily	11	10	yes
PF00755	Choline/Carnitine o-acyltransferase	4	3	yes
PF00756	Putative esterase	1	1
PF00762	Ferrochelatase	1	1	yes
PF00763	Tetrahydrofolate dehydrogenase/cyclohydrolase, catalytic domain	1	1
PF00764	Arginosuccinate synthase	2	1	yes
PF00773	RNB domain	3	3	yes
PF00775	Dioxygenase	8	7
PF00780	CNH domain	2	2	yes
PF00781	Diacylglycerol kinase catalytic domain	2	2
PF00782	Dual specificity phosphatase, catalytic domain	5	5	yes
PF00787	PX domain	6	6	yes
PF00789	UBX domain	1	1
PF00790	VHS domain	4	4	yes
PF00793	DAHP synthetase I family	2	2
PF00795	Carbon-nitrogen hydrolase	10	12	yes
PF00797	N-acetyltransferase	1	1	yes
PF00800	Prephenate dehydratase	1	1
PF00806	Pumilio-family RNA binding repeat	3	3	yes
PF00808	Histone-like transcription factor (CBF/NF-Y) and archaeal histone	6	5	yes
PF00809	Pterin binding enzyme	1	1
PF00810	ER lumen protein retaining receptor	2	2
PF00814	Glycoprotease family	2	2
PF00815	Histidinol dehydrogenase	1	2
PF00817	impB/mucB/samB family	4	4	yes
PF00827	Ribosomal L15	1	1
PF00828	Ribosomal protein L18e/L15	3	3
PF00830	Ribosomal L28 family	1	1
PF00831	Ribosomal L29 protein	1	1
PF00832	Ribosomal L39 protein	1	1
PF00833	Ribosomal S17	1	1
PF00834	Ribulose-phosphate 3 epimerase family	1	1
PF00838	Translationally controlled tumour protein	1	1
PF00840	Glycosyl hydrolase family 7	6	7	yes
PF00848	Ring hydroxylating alpha subunit (catalytic domain)	2	2	yes
PF00849	RNA pseudouridylate synthase	1	1
PF00850	Histone deacetylase domain	4	3	yes
PF00854	POT family	7	5	yes
PF00855	PWWP domain	1	1
PF00856	SET domain	16	17	yes
PF00857	Isochorismatase family	6	7
PF00860	Permease family	3	3
PF00861	Ribosomal L18p/L5e family	1	1
PF00867	XPG I-region	3	3
PF00871	Acetokinase family	1	1
PF00881	Nitroreductase family	1	1
PF00884	Sulfatase	4	6
PF00885	6,7-dimethyl-8-ribityllumazine synthase	1	1
PF00886	Ribosomal protein S16	1	1
PF00887	Acyl CoA binding protein	2	2
PF00888	Cullin family	4	4	yes
PF00890	FAD binding domain	4	6	yes
PF00891	O-methyltransferase	15	13	yes
PF00892	EamA-like transporter family	2	2
PF00899	ThiF family	7	7	yes
PF00900	Ribosomal family S4e	1	1
PF00903	Glyoxalase/Bleomycin resistance protein/Dioxygenase superfamily	4	4	yes
PF00909	Ammonium Transporter Family	4	3	yes
PF00916	Sulfate transporter family	7	7
PF00920	Dehydratase family	3	2	yes
PF00923	Transaldolase	2	2
PF00924	Mechanosensitive ion channel	3	4
PF00925	GTP cyclohydrolase II	1	1
PF00926	3,4-dihydroxy-2-butanone 4-phosphate synthase	1	1
PF00928	Adaptor complexes medium subunit family	4	4
PF00929	Exonuclease	5	5	yes
PF00930	Dipeptidyl peptidase IV (DPP IV) N-terminal region	2	2	yes
PF00931	NB-ARC domain	1	2
PF00933	Glycosyl hydrolase family 3 N terminal domain	18	19	yes
PF00935	Ribosomal protein L44	1	1
PF00940	DNA-dependent RNA polymerase	1	1
PF00953	Glycosyl transferase family 4	1	1	yes
PF00955	HCO3- transporter family	2	2
PF00956	Nucleosome assembly protein (NAP)	2	2	yes
PF00957	Synaptobrevin	2	2
PF00958	GMP synthase C terminal domain	1
PF00962	Adenosine/AMP deaminase	6	6
PF00970	Oxidoreductase FAD-binding domain	2	1	yes
PF00975	Thioesterase domain	1	2	yes
PF00977	Histidine biosynthesis protein	2	2
PF00982	Glycosyltransferase family 20	3	3	yes
PF00984	UDP-glucose/GDP-mannose dehydrogenase family, central domain	2	1	yes
PF00994	Probable molybdopterin binding domain	1	2
PF00995	Sec1 family	4	4	yes
PF00996	GDP dissociation inhibitor	2	2
PF00999	Sodium/hydrogen exchanger family	5	5
PF01000	RNA polymerase Rpb3/RpoA insert domain	2	2
PF01008	Initiation factor 2 subunit family	5	5
PF01012	Electron transfer flavoprotein domain	2	2
PF01014	Uricase	1	1
PF01015	Ribosomal S3Ae family	1	1
PF01016	Ribosomal L27 protein	1	1
PF01018	GTP1/OBG	1	1	yes
PF01019	Gamma-glutamyltranspeptidase	3	3	yes
PF01025	GrpE	1	1
PF01026	TatD related DNase	3	3	yes
PF01027	Inhibitor of apoptosis-promoting Bax1	2	1
PF01031	Dynamin central region	3	2
PF01035	6-O-methylguanine DNA methyltransferase, DNA binding domain	2	2	yes
PF01036	Bacteriorhodopsin-like protein	2	2
PF01039	Carboxyl transferase domain	1	1
PF01040	UbiA prenyltransferase family	7	7
PF01041	DegT/DnrJ/EryC1/StrS aminotransferase family		1
PF01042	Endoribonuclease L-PSP	9	7
PF01048	Phosphorylase superfamily	7	12
PF01053	Cys/Met metabolism PLP-dependent enzyme	7	7	yes
PF01055	Glycosyl hydrolases family 31	6	6	yes
PF01058	NADH ubiquinone oxidoreductase, 20 Kd subunit	1	1
PF01061	ABC-2 type transporter	14	13	yes
PF01062	Bestrophin, RFP-TM, chloride channel	1	1
PF01063	Aminotransferase class IV	5	6	yes
PF01066	CDP-alcohol phosphatidyltransferase	5	5
PF01068	ATP dependent DNA ligase domain	2	2	yes
PF01070	FMN-dependent dehydrogenase	9	8	yes
PF01071	Phosphoribosylglycinamide synthetase, ATP-grasp (A) domain	2	5	yes
PF01073	3-beta hydroxysteroid dehydrogenase/isomerase family	2	3	yes
PF01074	Glycosyl hydrolases family 38 N-terminal domain	2	1
PF01077	Nitrite and sulphite reductase 4Fe-4S domain	2	1	yes
PF01083	Cutinase	12	12	yes
PF01084	Ribosomal protein S18	1	1
PF01086	Clathrin light chain	1	1
PF01087	Galactose-1-phosphate uridyl transferase, N-terminal domain	1
PF01088	Ubiquitin carboxyl-terminal hydrolase, family 1	5	4
PF01090	Ribosomal protein S19e	1	1
PF01092	Ribosomal protein S6e	1	1
PF01095	Pectinesterase	3	3	yes
PF01096	Transcription factor S-II (TFIIS)	3	2	yes
PF01103	Surface antigen	1	1
PF01105	emp24/gp25L/p24 family/GOLD	4	4
PF01111	Cyclin-dependent kinase regulatory subunit	1	1
PF01112	Asparaginase	3	3
PF01115	F-actin capping protein, beta subunit	1	1	yes
PF01116	Fructose-bisphosphate aldolase class-II	2	2
PF01118	Semialdehyde dehydrogenase, NAD binding domain	1	1
PF01119	DNA mismatch repair protein, C-terminal domain	1	1	yes
PF01120	Alpha-L-fucosidase	2	2
PF01121	Dephospho-CoA kinase	1	1
PF01124	MAPEG family	4	3
PF01125	G10 protein	1	1
PF01126	Heme oxygenase	1	1
PF01127	Succinate dehydrogenase/Fumarate reductase transmembrane subunit	1	1
PF01131	DNA topoisomerase	1	1
PF01134	Glucose inhibited division protein A	1	1
PF01135	Protein-L-isoaspartate(D-aspartate) O-methyltransferase (PCMT)	1	1
PF01137	RNA 3'-terminal phosphate cyclase	2	1
PF01138	3' exoribonuclease family, domain 1	6	6
PF01142	tRNA pseudouridine synthase D (TruD)	1	1
PF01144	Coenzyme A transferase	2	2
PF01145	SPFH domain / Band 7 family	5	5
PF01148	Cytidylyltransferase family	3	3	yes
PF01149	Formamidopyrimidine-DNA glycosylase N-terminal domain	1	1	yes
PF01150	GDA1/CD39 (nucleoside phosphatase) family	2	2	yes
PF01151	GNS1/SUR4 family	3	3
PF01154	Hydroxymethylglutaryl-coenzyme A synthase N terminal	1
PF01156	Inosine-uridine preferring nucleoside hydrolase	4	5
PF01157	Ribosomal protein L21e	1	1
PF01158	Ribosomal protein L36e	1	1
PF01159	Ribosomal protein L6e	1	2
PF01161	Phosphatidylethanolamine-binding protein	7	8	yes
PF01163	RIO1 family	2	2	yes
PF01165	Ribosomal protein S21	1	1
PF01168	Alanine racemase, N-terminal domain	1	1
PF01169	Uncharacterized protein family UPF0016	1	1
PF01170	Putative RNA methylase family UPF0020	1	1
PF01171	PP-loop family	2	2
PF01172	Shwachman-Bodian-Diamond syndrome (SBDS) protein	1	1
PF01174	SNO glutamine amidotransferase family	1	1
PF01176	Translation initiation factor 1A / IF-1	2	2	yes
PF01177	Asp/Glu/Hydantoin racemase	3	3
PF01179	Copper amine oxidase, enzyme domain	7	7	yes
PF01180	Dihydroorotate dehydrogenase	2	2	yes
PF01182	Glucosamine-6-phosphate isomerases/6-phosphogluconolactonase	3	3	yes
PF01184	GPR1/FUN34/yaaH family	3	4
PF01187	Macrophage migration inhibitory factor (MIF)	1	1
PF01189	NOL1/NOP2/sun family	3	3	yes
PF01191	RNA polymerase Rpb5, C-terminal domain	1	1
PF01192	RNA polymerase Rpb6	1	1
PF01194	RNA polymerases N / 8 kDa subunit	1	1
PF01195	Peptidyl-tRNA hydrolase	1
PF01196	Ribosomal protein L17	1	1
PF01198	Ribosomal protein L31e	1	1
PF01199	Ribosomal protein L34e	1	1
PF01200	Ribosomal protein S28e	1	1
PF01201	Ribosomal protein S8e	2	2
PF01202	Shikimate kinase	1	1
PF01204	Trehalase	2	2	yes
PF01205	Uncharacterized protein family UPF0029	2	2
PF01207	Dihydrouridine synthase (Dus)	4	4
PF01208	Uroporphyrinogen decarboxylase (URO-D)	1	1
PF01209	ubiE/COQ5 methyltransferase family	1	1
PF01210	NAD-dependent glycerol-3-phosphate dehydrogenase N-terminus	1	1
PF01212	Beta-eliminating lyase	4	4	yes
PF01213	Adenylate cyclase associated (CAP) N terminal	1	1	yes
PF01214	Casein kinase II regulatory subunit	2	2
PF01215	Cytochrome c oxidase subunit Vb	1	1
PF01217	Clathrin adaptor complex small chain	4	4
PF01218	Coproporphyrinogen III oxidase	2	2
PF01220	Dehydroquinase class II	1	1
PF01221	Dynein light chain type 1	1	1
PF01222	Ergosterol biosynthesis ERG4/ERG24 family	5	5	yes
PF01223	DNA/RNA non-specific endonuclease	1	1
PF01227	GTP cyclohydrolase I	1	1
PF01230	HIT domain	4	4
PF01231	Indoleamine 2,3-dioxygenase	3	3
PF01237	Oxysterol-binding protein	6	6
PF01238	Phosphomannose isomerase type I	2	2	yes
PF01239	Protein prenyltransferase alpha subunit repeat	2	2
PF01243	Pyridoxamine 5'-phosphate oxidase	2	2
PF01244	Membrane dipeptidase (Peptidase family M19)	2	3
PF01245	Ribosomal protein L19	1	1
PF01246	Ribosomal protein L24e	2	2
PF01247	Ribosomal protein L35Ae	1	1
PF01248	Ribosomal protein L7Ae/L30e/S12e/Gadd45 family	5	5
PF01249	Ribosomal protein S21e	1
PF01250	Ribosomal protein S6	1	1
PF01251	Ribosomal protein S7e	1	1
PF01253	Translation initiation factor SUI1	3	3
PF01255	Putative undecaprenyl diphosphate synthase	1	1
PF01256	Carbohydrate kinase	1	1
PF01257	Thioredoxin-like [2Fe-2S] ferredoxin	1	1
PF01259	SAICAR synthetase	1	1
PF01261	Xylose isomerase-like TIM barrel	3	3	yes
PF01263	Aldose 1-epimerase	3	3
PF01264	Chorismate synthase	2	3
PF01265	Cytochrome c/c1 heme lyase	2	2
PF01266	FAD dependent oxidoreductase	23	21	yes
PF01267	F-actin capping protein alpha subunit	1	1
PF01268	Formate--tetrahydrofolate ligase	1	1
PF01269	Fibrillarin	1	1
PF01274	Malate synthase	2	2	yes
PF01280	Ribosomal protein L19e	1	1
PF01282	Ribosomal protein S24e	1	1
PF01283	Ribosomal protein S26e	1	1
PF01284	Membrane-associating domain	6	4	yes
PF01285	TEA/ATTS domain family	1	1	yes
PF01287	Eukaryotic elongation factor 5A hypusine, DNA-binding OB fold	1	1	yes
PF01293	Phosphoenolpyruvate carboxykinase	1	1	yes
PF01294	Ribosomal protein L13e	1	1
PF01300	Telomere recombination	1	1
PF01301	Glycosyl hydrolases family 35	4	2	yes
PF01302	CAP-Gly domain	3	3	yes
PF01323	DSBA-like thioredoxin domain	4	4
PF01328	Peroxidase, family 2	5	6	yes
PF01329	Pterin 4 alpha carbinolamine dehydratase	1	1
PF01331	mRNA capping enzyme, catalytic domain	1	1	yes
PF01341	Glycosyl hydrolases family 6	3	1	yes
PF01344	Kelch motif	3	2
PF01351	Ribonuclease HII	1	1
PF01363	FYVE zinc finger	2	2	yes
PF01369	Sec7 domain	4	4
PF01370	NAD dependent epimerase/dehydratase family	20	19	yes
PF01375	Heat-labile enterotoxin alpha chain	1	2	yes
PF01379	Porphobilinogen deaminase, dipyromethane cofactor binding domain	1	2	yes
PF01380	SIS domain	3	3	yes
PF01384	Phosphate transporter family	4	4
PF01388	ARID/BRIGHT DNA binding domain	2	2	yes
PF01391	Collagen triple helix repeat (20 copies)		1
PF01393	Chromo shadow domain	1
PF01398	JAB1/Mov34/MPN/PAD-1 ubiquitin protease	6	4
PF01399	PCI domain	9	9
PF01400	Astacin (Peptidase family M12A)		2
PF01406	tRNA synthetases class I (C) catalytic domain	1	1
PF01408	Oxidoreductase family, NAD-binding Rossmann fold	12	12
PF01409	tRNA synthetases class II core domain (F)	2	2
PF01411	tRNA synthetases class II (A)	1	2
PF01412	Putative GTPase activating protein for Arf	5	5
PF01416	tRNA pseudouridine synthase	2	2
PF01417	ENTH domain	2	1
PF01423	LSM domain	16	15
PF01424	R3H domain	3	3	yes
PF01425	Amidase	24	24	yes
PF01428	AN1-like Zinc finger	2	2
PF01431	Peptidase family M13		1	yes
PF01432	Peptidase family M3	4	6
PF01433	Peptidase family M1	3	3	yes
PF01434	Peptidase family M41	2	2	yes
PF01435	Peptidase family M48	2	2	yes
PF01451	Low molecular weight phosphotyrosine protein phosphatase	1	1	yes
PF01454	MAGE family	1	1
PF01459	Eukaryotic porin	2	2	yes
PF01465	GRIP domain	1	1
PF01466	Skp1 family, dimerisation domain	1	1	yes
PF01467	Cytidylyltransferase	3	3	yes
PF01470	Pyroglutamyl peptidase	1	1
PF01472	PUA domain	2	2
PF01474	Class-II DAHP synthetase family	1	1
PF01476	LysM domain	6	6	yes
PF01479	S4 domain	2	3
PF01480	PWI domain	2	2
PF01485	IBR domain	7	7	yes
PF01487	Type I 3-dehydroquinase	2	2
PF01490	Transmembrane amino acid transporter protein	16	14
PF01491	Frataxin-like domain	1	1
PF01494	FAD binding domain	43	45	yes
PF01496	V-type ATPase 116kDa subunit family	1	1	yes
PF01498	Transposase		1
PF01501	Glycosyl transferase family 8	4	4	yes
PF01504	Phosphatidylinositol-4-phosphate 5-Kinase	3	3	yes
PF01507	Phosphoadenosine phosphosulfate reductase family	2	2	yes
PF01509	TruB family pseudouridylate synthase (N terminal domain)	1	1
PF01512	Respiratory-chain NADH dehydrogenase 51 Kd subunit	1	1
PF01513	ATP-NAD kinase	3	2
PF01521	Iron-sulphur cluster biosynthesis	2	2
PF01522	Polysaccharide deacetylase	15	17	yes
PF01529	DHHC palmitoyltransferase	7	6	yes
PF01532	Glycosyl hydrolase family 47	11	12	yes
PF01536	Adenosylmethionine decarboxylase	1	1	yes
PF01541	GIY-YIG catalytic domain	1	1
PF01544	CorA-like Mg2+ transporter protein	10	16
PF01545	Cation efflux family	8	8	yes
PF01546	Peptidase family M20/M25/M40	13	12	yes
PF01553	Acyltransferase	5	5	yes
PF01554	MatE	3	3
PF01556	DnaJ C terminal domain		1	yes
PF01557	Fumarylacetoacetate (FAA) hydrolase family	7	9	yes
PF01564	Spermine/spermidine synthase	2	2	yes
PF01565	FAD binding domain	31	33	yes
PF01566	Natural resistance-associated macrophage protein	2	2	yes
PF01568	Molydopterin dinucleotide binding domain		1	yes
PF01569	PAP2 superfamily	8	7	yes
PF01571	Aminomethyltransferase folate-binding domain	2	2
PF01575	MaoC like domain	1	3	yes
PF01583	Adenylylsulphate kinase	1	1	yes
PF01585	G-patch domain	3	2	yes
PF01588	Putative tRNA binding domain	1	1	yes
PF01591	6-phosphofructo-2-kinase	3	3
PF01592	NifU-like N terminal domain	1	1
PF01593	Flavin containing amine oxidoreductase	9	14	yes
PF01595	Domain of unknown function DUF21	1	1
PF01596	O-methyltransferase	5	3
PF01597	Glycine cleavage H-protein	1	1
PF01602	Adaptin N terminal region	8	8
PF01603	Protein phosphatase 2A regulatory B subunit (B56 family)	1	1	yes
PF01612	3'-5' exonuclease	3	3
PF01613	Flavin reductase like domain	2	2
PF01619	Proline dehydrogenase	3	2
PF01625	Peptide methionine sulfoxide reductase	1		yes
PF01627	Hpt domain	1	1	yes
PF01633	Choline/ethanolamine kinase	2	2
PF01634	ATP phosphoribosyltransferase	1	1	yes
PF01636	Phosphotransferase enzyme family	5	16	yes
PF01637	Archaeal ATPase	1	1
PF01641	SelR domain	1	1	yes
PF01644	Chitin synthase	3	3	yes
PF01645	Conserved region in glutamate synthase	1	1
PF01648	4'-phosphopantetheinyl transferase superfamily	1	2	yes
PF01650	Peptidase C13 family	1	1
PF01652	Eukaryotic initiation factor 4E	3	3
PF01655	Ribosomal protein L32	1	1
PF01661	Macro domain	1	1
PF01663	Type I phosphodiesterase / nucleotide pyrophosphatase	3	3	yes
PF01667	Ribosomal protein S27	1	1
PF01670	Glycosyl hydrolase family 12	6	6	yes
PF01676	Metalloenzyme superfamily	1	1
PF01679	Proteolipid membrane potential modulator	3	4
PF01680	SOR/SNZ family	1	1
PF01687	Riboflavin kinase	2	2
PF01694	Rhomboid family	4	3
PF01699	Sodium/calcium exchanger protein	9	8	yes
PF01702	Queuine tRNA-ribosyltransferase	2	2
PF01704	UTP--glucose-1-phosphate uridylyltransferase	2	2
PF01709	Transcriptional regulator	1	1
PF01713	Smr domain	1	1
PF01715	IPP transferase	1	1	yes
PF01717	Cobalamin-independent synthase, Catalytic domain	3	3	yes
PF01722	BolA-like protein	3	3
PF01725	Ham1 family	1	1
PF01728	FtsJ-like methyltransferase	4	3
PF01729	Quinolinate phosphoribosyl transferase, C-terminal domain	1	1
PF01730	UreF	1	1	yes
PF01733	Nucleoside transporter	1	1
PF01734	Patatin-like phospholipase	2	3
PF01735	Lysophospholipase catalytic domain	3	4	yes
PF01738	Dienelactone hydrolase family	9	9
PF01741	Large-conductance mechanosensitive channel, MscL	1	1
PF01743	Poly A polymerase head domain	1	1
PF01746	tRNA (Guanine-1)-methyltransferase	1	1
PF01747	ATP-sulfurylase	1	1	yes
PF01749	Importin beta binding domain	1	1	yes
PF01753	MYND finger	5	7
PF01755	Glycosyltransferase family 25 (LPS biosynthesis protein)	2	2
PF01756	Acyl-CoA oxidase	1	1
PF01757	Acyltransferase family	7	8	yes
PF01758	Sodium Bile acid symporter family	1	1
PF01761	3-dehydroquinate synthase	1	1	yes
PF01762	Galactosyltransferase	1	1
PF01764	Lipase (class 3)	6	5	yes
PF01765	Ribosome recycling factor	1	1
PF01774	UreD urease accessory protein	1	1	yes
PF01775	Ribosomal L18ae/LX protein domain	1	1
PF01776	Ribosomal L22e protein family	1	1
PF01777	Ribosomal L27e protein family	1	1
PF01778	Ribosomal L28e protein family	2	2
PF01779	Ribosomal L29e protein family	1	1
PF01780	Ribosomal L37ae protein family	1	1
PF01781	Ribosomal L38e protein family	1	1
PF01783	Ribosomal L32p protein family	1	1
PF01784	NIF3 (NGG1p interacting factor 3)	1	1
PF01786	Alternative oxidase	1	1	yes
PF01793	Glycolipid 2-alpha-mannosyltransferase	4	4	yes
PF01794	Ferric reductase like transmembrane component	9	8	yes
PF01798	Putative snoRNA binding domain	2	2
PF01803	LIM-domain binding protein	1	1	yes
PF01805	Surp module	1	1
PF01808	AICARFT/IMPCHase bienzyme	1	1
PF01812	5-formyltetrahydrofolate cyclo-ligase family	1	1
PF01813	ATP synthase subunit D	1	1
PF01814	Hemerythrin HHE cation binding domain	6	5
PF01817	Chorismate mutase type II		1
PF01822	WSC domain	14	14	yes
PF01823	MAC/Perforin domain		1
PF01828	Peptidase A4 family	1	1
PF01833	IPT/TIG domain		1
PF01841	Transglutaminase-like superfamily	2	2
PF01844	HNH endonuclease	1
PF01846	FF domain	1	2
PF01849	NAC domain	2	2
PF01853	MOZ/SAS family	3	3	yes
PF01866	Putative diphthamide synthesis protein	2	2
PF01868	Domain of unknown function UPF0086	1	1
PF01871	AMMECR1	1	1
PF01872	RibD C-terminal domain	2	1
PF01873	Domain found in IF2B/IF5	2	2
PF01875	Memo-like protein	1	1
PF01876	RNase P subunit p30	1	1
PF01878	EVE domain	1	1
PF01885	RNA 2'-phosphotransferase, Tpt1 / KptA family	1	1
PF01894	Uncharacterised protein family UPF0047	1	1
PF01896	Eukaryotic and archaeal DNA primase small subunit	1	1	yes
PF01900	Rpp14/Pop5 family	1	1
PF01902	ATP-binding region	1	1
PF01906	Putative heavy-metal-binding		1
PF01907	Ribosomal protein L37e	1	1
PF01910	Domain of unknown function DUF77	1	1
PF01912	eIF-6 family	1	1
PF01915	Glycosyl hydrolase family 3 C-terminal domain	1		yes
PF01916	Deoxyhypusine synthase	1	1
PF01920	Prefoldin subunit	4	3
PF01922	SRP19 protein	1	1
PF01926	50S ribosome-binding GTPase	3	4	yes
PF01929	Ribosomal protein L14	1	1
PF01931	Protein of unknown function DUF84	1	1
PF01936	NYN domain		2
PF01937	Protein of unknown function DUF89	1
PF01940	Integral membrane protein DUF92	1	1
PF01946	Thi4 family	1	1
PF01956	Integral membrane protein DUF106	1	1
PF01960	ArgJ family	1	1	yes
PF01965	DJ-1/PfpI family	1	2
PF01966	HD domain	2	1
PF01967	MoaC family	1	1
PF01968	Hydantoinase/oxoprolinase	1
PF01974	tRNA intron endonuclease, catalytic C-terminal domain	2	2
PF01975	Survival protein SurE	2	3
PF01979	Amidohydrolase family	8	10	yes
PF01981	Peptidyl-tRNA hydrolase PTH2	1	1	yes
PF01984	Double-stranded DNA-binding domain	1	1
PF01987	Mitochondrial biogenesis AIM24	2	2
PF01988	VIT family	1	1
PF01990	ATP synthase (F/14-kDa) subunit	1	1	yes
PF01991	ATP synthase (E/31 kDa) subunit	1	1
PF01992	ATP synthase (C/AC39) subunit	1	1
PF01997	Translin family	3	2
PF02002	TFIIE alpha subunit	1	1
PF02005	N2,N2-dimethylguanosine tRNA methyltransferase	1	1
PF02015	Glycosyl hydrolase family 45	2	2
PF02016	LD-carboxypeptidase	1	1
PF02020	eIF4-gamma/eIF5/eIF2-epsilon	1	1	yes
PF02036	SCP-2 sterol transfer family	1	1
PF02037	SAP domain	3	3
PF02040	Arsenical pump membrane protein	2	2
PF02045	CCAAT-binding transcription factor (CBF-B/NF-YA) subunit B	1	1	yes
PF02046	Cytochrome c oxidase subunit VIa	1	1
PF02064	MAS20 protein import receptor	1	1
PF02065	Melibiase	5	4
PF02076	Pheromone A receptor	1	1	yes
PF02077	SURF4 family	1	1
PF02089	Palmitoyl protein thioesterase	1	1	yes
PF02096	60Kd inner membrane protein	2	2
PF02100	Ornithine decarboxylase antizyme	1	1
PF02102	Deuterolysin metalloprotease (M35) family	3	4	yes
PF02104	SURF1 family	1	1
PF02109	DAD family	1	1
PF02110	Hydroxyethylthiazole kinase family	1	1
PF02112	cAMP phosphodiesterases class-II	1	1	yes
PF02114	Phosducin	2	2	yes
PF02115	RHO protein GDP dissociation inhibitor	1	1
PF02127	Aminopeptidase I zinc metalloprotease (M18)	2	2
PF02128	Fungalysin metallopeptidase (M36)	1	1	yes
PF02129	X-Pro dipeptidyl-peptidase (S15 family)	3	4
PF02133	Permease for cytosine/purines, uracil, thiamine, allantoin	13	15
PF02136	Nuclear transport factor 2 (NTF2) domain	2	2
PF02137	Adenosine-deaminase (editase) domain	1	1
PF02138	Beige/BEACH domain	1	1
PF02141	DENN (AEX-3) domain	2	2
PF02144	Repair protein Rad1/Rec1/Rad17	1	1
PF02146	Sir2 family	6	7	yes
PF02152	Dihydroneopterin aldolase	1	1
PF02153	Prephenate dehydrogenase	1	1
PF02156	Glycosyl hydrolase family 26	1
PF02157	Mannose-6-phosphate receptor	1	1
PF02167	Cytochrome C1 family	1	1
PF02171	Piwi domain	2	3
PF02179	BAG domain	1		yes
PF02181	Formin Homology 2 Domain	1	1
PF02182	SAD/SRA domain	2	3
PF02184	HAT (Half-A-TPR) repeat	1	1	yes
PF02190	ATP-dependent protease La (LON) domain	1	1
PF02194	PXA domain	3	3	yes
PF02200	STE like transcription factor	1	1	yes
PF02201	SWIB/MDM2 domain	1	2
PF02204	Vacuolar sorting protein 9 (VPS9) domain	3	3
PF02205	WH2 motif	1	1
PF02207	Putative zinc finger in N-recognin (UBR box)	2	2	yes
PF02213	GYF domain	2	2
PF02219	Methylenetetrahydrofolate reductase	2	2	yes
PF02221	ML domain	1	1
PF02223	Thymidylate kinase	1	1
PF02229	Transcriptional Coactivator p15 (PC4)	1	1	yes
PF02230	Phospholipase/Carboxylesterase	2	3
PF02233	NAD(P) transhydrogenase beta subunit	1	1
PF02257	RFX DNA-binding domain	1	1	yes
PF02259	FAT domain	2	2	yes
PF02265	S1/P1 Nuclease	3	2
PF02269	Transcription initiation factor IID, 18kD subunit	2	2	yes
PF02270	Transcription initiation factor IIF, beta subunit	1	1	yes
PF02271	Ubiquinol-cytochrome C reductase complex 14kD subunit	1	1
PF02284	Cytochrome c oxidase subunit Va	1	1
PF02290	Signal recognition particle 14kD protein	1	1
PF02291	Transcription initiation factor IID, 31kD subunit	1	1
PF02297	Cytochrome oxidase c subunit VIb	2	2
PF02301	HORMA domain	2	2	yes
PF02317	NAD/NADP octopine/nopaline dehydrogenase, alpha-helical domain	1	1
PF02320	Ubiquinol-cytochrome C reductase hinge protein	1	1
PF02330	Mitochondrial glycoprotein	1	1	yes
PF02333	Phytase	1	1
PF02338	OTU-like cysteine protease	2	2
PF02347	Glycine cleavage system P-protein	1	1	yes
PF02353	Mycolic acid cyclopropane synthetase	3	4	yes
PF02358	Trehalose-phosphatase		1	yes
PF02364	1,3-beta-glucan synthase component	1	1	yes
PF02366	Dolichyl-phosphate-mannose-protein mannosyltransferase	3	3	yes
PF02373	JmjC domain, hydroxylase	2	2	yes
PF02374	Anion-transporting ATPase	1	1
PF02383	SacI homology domain	4	4	yes
PF02386	Cation transport protein	2	2
PF02390	Putative methyltransferase	1	1
PF02391	MoaE protein	1	1
PF02417	Chromate transporter	1	1
PF02423	Ornithine cyclodeaminase/mu-crystallin family	2	2
PF02431	Chalcone-flavanone isomerase	1
PF02434	Fringe-like	2	2
PF02441	Flavoprotein	2	2
PF02449	Beta-galactosidase	1	1
PF02450	Lecithin:cholesterol acyltransferase	1	1	yes
PF02453	Reticulon	1	2
PF02458	Transferase family	7	8
PF02463	RecF/RecN/SMC N terminal domain	6	6	yes
PF02464	Competence-damaged protein		1
PF02466	Tim17/Tim22/Tim23/Pmp24 family	5	5
PF02469	Fasciclin domain	8	7	yes
PF02475	Met-10+ like-protein	1	1
PF02487	CLN3 protein	2	3
PF02492	CobW/HypB/UreG, nucleotide-binding domain	4	4
PF02502	Ribose/Galactose Isomerase	1	1
PF02515	CoA-transferase family III	7	8
PF02516	Oligosaccharyl transferase STT3 subunit	1	1
PF02517	CAAX protease self-immunity	1	1
PF02518	Histidine kinase-, DNA gyrase B-, and HSP90-like ATPase	10	9	yes
PF02535	ZIP Zinc transporter	8	7	yes
PF02537	CrcB-like protein	1	1
PF02538	Hydantoinase B/oxoprolinase	4	5
PF02541	Ppx/GppA phosphatase family	1	1
PF02544	3-oxo-5-alpha-steroid 4-dehydrogenase	3	3
PF02545	Maf-like protein	1	1
PF02548	Ketopantoate hydroxymethyltransferase	1	1
PF02550	Acetyl-CoA hydrolase/transferase N-terminal domain	1	1
PF02558	Ketopantoate reductase PanE/ApbA	1	1
PF02560	Cyanate lyase C-terminal domain	1	1	yes
PF02566	OsmC-like protein	1	1
PF02567	Phenazine biosynthesis-like protein	1	1
PF02569	Pantoate-beta-alanine ligase	1	1	yes
PF02574	Homocysteine S-methyltransferase	1	1
PF02580	D-Tyr-tRNA(Tyr) deacylase	1	1
PF02582	Uncharacterised ACR, YagE family COG1723	3	3
PF02585	GlcNAc-PI de-N-acetylase	1	1
PF02586	Uncharacterised ACR, COG2135	1	1
PF02594	Uncharacterised ACR, YggU family COG1872	1	1
PF02597	ThiS family	1	1
PF02598	Putative RNA methyltransferase	1	1
PF02602	Uroporphyrinogen-III synthase HemD	1	1
PF02615	Malate/L-lactate dehydrogenase	1	1
PF02626	Allophanate hydrolase subunit 2	1	1	yes
PF02627	Carboxymuconolactone decarboxylase family	2	2
PF02628	Cytochrome oxidase assembly protein	1	1	yes
PF02629	CoA binding domain	3	2	yes
PF02630	SCO1/SenC	1	1
PF02636	Putative S-adenosyl-L-methionine-dependent methyltransferase	2	2
PF02656	Domain of unknown function (DUF202)	3	4	yes
PF02661	Fic/DOC family	3	3
PF02666	Phosphatidylserine decarboxylase	2	3
PF02668	Taurine catabolism dioxygenase TauD, TfdA family	18	13	yes
PF02676	Methyltransferase TYW3	1	1
PF02678	Pirin	3	3
PF02696	Uncharacterized ACR, YdiU/UPF0061 family	1	1
PF02698	DUF218 domain	2	2
PF02705	K+ potassium transporter	1	1
PF02714	Domain of unknown function DUF221	5	5
PF02724	CDC45-like protein	1	1
PF02729	Aspartate/ornithine carbamoyltransferase, carbamoyl-P binding domain	1	1	yes
PF02731	SKIP/SNW domain	1	1
PF02732	ERCC4 domain	3	3
PF02733	Dak1 domain	2	2
PF02734	DAK2 domain	1
PF02735	Ku70/Ku80 beta-barrel domain	1	1	yes
PF02737	3-hydroxyacyl-CoA dehydrogenase, NAD binding domain	4	4	yes
PF02738	Molybdopterin-binding domain of aldehyde dehydrogenase	1	1
PF02744	Galactose-1-phosphate uridyl transferase, C-terminal domain		1
PF02751	Transcription initiation factor IIA, gamma subunit	1	1
PF02752	Arrestin (or S-antigen), C-terminal domain	2	2
PF02755	RPEL repeat	1	1
PF02765	Telomeric single stranded DNA binding POT1/CDC13		1	yes
PF02770	Acyl-CoA dehydrogenase, middle domain		1
PF02771	Acyl-CoA dehydrogenase, N-terminal domain	1	2
PF02773	S-adenosylmethionine synthetase, C-terminal domain	1	1	yes
PF02774	Semialdehyde dehydrogenase, dimerisation domain	1	1
PF02776	Thiamine pyrophosphate enzyme, N-terminal TPP binding domain	5	7	yes
PF02777	Iron/manganese superoxide dismutases, C-terminal domain	2	1	yes
PF02779	Transketolase, pyrimidine binding domain	3	3	yes
PF02781	Glucose-6-phosphate dehydrogenase, C-terminal domain	1	1
PF02782	FGGY family of carbohydrate kinases, C-terminal domain	4	4
PF02784	Pyridoxal-dependent decarboxylase, pyridoxal binding domain	1	1	yes
PF02786	Carbamoyl-phosphate synthase L chain, ATP binding domain	4	4	yes
PF02792	Mago nashi protein	1	1
PF02798	Glutathione S-transferase, N-terminal domain		1
PF02799	Myristoyl-CoA:protein N-myristoyltransferase, C-terminal domain	1	1	yes
PF02800	Glyceraldehyde 3-phosphate dehydrogenase, C-terminal domain	1	1
PF02801	Beta-ketoacyl synthase, C-terminal domain		1	yes
PF02803	Thiolase, C-terminal domain	1	1	yes
PF02806	Alpha amylase, C-terminal all-beta domain	1	1	yes
PF02811	PHP domain	1	1
PF02823	ATP synthase, Delta/Epsilon chain, beta-sandwich domain	1	1
PF02824	TGS domain	2	2
PF02826	D-isomer specific 2-hydroxyacid dehydrogenase, NAD binding domain	12	12
PF02833	DHHA2 domain	1	1
PF02836	Glycosyl hydrolases family 2, TIM barrel domain	3	3
PF02837	Glycosyl hydrolases family 2, sugar binding domain	2	2
PF02840	Prp18 domain	1	1
PF02845	CUE domain	4	4	yes
PF02852	Pyridine nucleotide-disulphide oxidoreductase, dimerisation domain	1	1	yes
PF02854	MIF4G domain	3	3	yes
PF02862	DDHD domain	2	2
PF02866	lactate/malate dehydrogenase, alpha/beta C-terminal domain	1	1	yes
PF02867	Ribonucleotide reductase, barrel domain	1	1
PF02868	Thermolysin metallopeptidase, alpha-helical domain		1	yes
PF02872	5'-nucleotidase, C-terminal domain	2	2	yes
PF02878	Phosphoglucomutase/phosphomannomutase, alpha/beta/alpha domain I	1	1	yes
PF02879	Phosphoglucomutase/phosphomannomutase, alpha/beta/alpha domain II	1	1
PF02889	Sec63 Brl domain	4	4	yes
PF02891	MIZ/SP-RING zinc finger	1	1	yes
PF02893	GRAM domain	1	1
PF02894	Oxidoreductase family, C-terminal alpha/beta domain	1	1
PF02898	Nitric oxide synthase, oxygenase domain	1	1	yes
PF02900	Catalytic LigB subunit of aromatic ring-opening dioxygenase	4	2
PF02902	Ulp1 protease family, C-terminal catalytic domain	9	13
PF02906	Iron only hydrogenase large subunit, C-terminal domain	1	1
PF02913	FAD linked oxidases, C-terminal domain	4	4	yes
PF02919	Eukaryotic DNA topoisomerase I, DNA binding fragment	1	1	yes
PF02921	Ubiquinol cytochrome reductase transmembrane region	1	1
PF02926	THUMP domain	1
PF02929	Beta galactosidase small chain	1
PF02934	GatB/GatE catalytic domain	1	1
PF02935	Cytochrome c oxidase subunit VIIc	1	1
PF02936	Cytochrome c oxidase subunit IV	1	1
PF02939	UcrQ family	1	1
PF02940	mRNA capping enzyme, beta chain	1	1
PF02953	Tim10/DDP family zinc finger	4	4	yes
PF02958	Ecdysteroid kinase	2	2
PF02966	Mitosis protein DIM1	1	1
PF02970	Tubulin binding cofactor A	1	1
PF02982	Scytalone dehydratase	1	1	yes
PF02990	Endomembrane protein 70	2	2
PF02991	Autophagy protein Atg8 ubiquitin like	1	1	yes
PF02996	Prefoldin subunit	2	1
PF03006	Haemolysin-III related	3	3
PF03009	Glycerophosphoryl diester phosphodiesterase family	4	3	yes
PF03029	Conserved hypothetical ATP binding protein	3	3	yes
PF03031	NLI interacting factor-like phosphatase	5	4
PF03033	Glycosyltransferase family 28 N-terminal domain	5	5	yes
PF03051	Peptidase C1-like family	1	1
PF03055	Retinal pigment epithelial membrane protein	3	3
PF03059	Nicotianamine synthase protein	1	1
PF03060	Nitronate monooxygenase	4	4
PF03061	Thioesterase superfamily	10	8
PF03062	MBOAT, membrane-bound O-acyltransferase family	5	4
PF03067	Chitin binding domain	2	2
PF03069	Acetamidase/Formamidase family	1	2
PF03073	TspO/MBR family	1	1
PF03074	Glutamate-cysteine ligase	1	1	yes
PF03079	ARD/ARD' family	1	1
PF03081	Exo70 exocyst complex subunit	1	1
PF03095	Phosphotyrosyl phosphate activator (PTPA) protein	2	2
PF03097	BRO1-like domain	3	4	yes
PF03098	Animal haem peroxidase	4	5	yes
PF03099	Biotin/lipoate A/B protein ligase family	2	2
PF03105	SPX domain	4	4	yes
PF03109	ABC1 family	4	4
PF03114	BAR domain	4	2	yes
PF03124	EXS family	2	2	yes
PF03126	Plus-3 domain	1	1
PF03127	GAT domain	1	1
PF03133	Tubulin-tyrosine ligase family	1	1
PF03134	TB2/DP1, HVA22 family	2	2
PF03142	Chitin synthase	6	6	yes
PF03151	Triose-phosphate Transporter family	7	7
PF03152	Ubiquitin fusion degradation protein UFD1	2	2
PF03153	Transcription factor IIA, alpha/beta subunit	1	1
PF03155	ALG6, ALG8 glycosyltransferase family	2	2
PF03159	XRN 5'-3' exonuclease N-terminus	2	2	yes
PF03162	Tyrosine phosphatase family	1	1
PF03164	Trafficking protein Mon1	1	1
PF03167	Uracil DNA glycosylase superfamily	2	2
PF03169	OPT oligopeptide transporter protein	17	18	yes
PF03171	2OG-Fe(II) oxygenase superfamily	3	8	yes
PF03177	Non-repetitive/WGA-negative nucleoporin C-terminal	2	1
PF03178	CPSF A subunit region	2	2
PF03179	Vacuolar (H+)-ATPase G subunit	1	1
PF03184	DDE superfamily endonuclease	1		yes
PF03188	Eukaryotic cytochrome b561	2	2
PF03190	Protein of unknown function, DUF255	1	1
PF03194	LUC7 N_terminus	1	1	yes
PF03198	Glucanosyltransferase	6	7	yes
PF03200	Mannosyl oligosaccharide glucosidase	1	2
PF03208	PRA1 family protein	2	2
PF03211	Pectate lyase	4	3	yes
PF03215	Rad17 cell cycle checkpoint protein	1	1
PF03221	Tc5 transposase DNA-binding domain	2	4	yes
PF03223	V-ATPase subunit C	1	1
PF03224	V-ATPase subunit H	1	1
PF03226	Yippee zinc-binding/DNA-binding /Mis18, centromere assembly	2	2
PF03227	Gamma interferon inducible lysosomal thiol reductase (GILT)	1	1
PF03232	Ubiquinone biosynthesis protein COQ7	1	1
PF03234	Cdc37 N terminal kinase binding	1	1
PF03239	Iron permease FTR1 family	2	2	yes
PF03248	Rer1 family	1	1
PF03256	Anaphase-promoting complex, subunit 10 (APC10)	1	1
PF03271	EB1-like C-terminal motif	1	1
PF03291	mRNA capping enzyme	1	1
PF03297	S25 ribosomal protein	1	1
PF03306	Alpha-acetolactate decarboxylase	1	1
PF03311	Cornichon protein	1	1
PF03313	Serine dehydratase alpha chain	1	1
PF03328	HpcH/HpaI aldolase/citrate lyase family	3	5
PF03330	Rare lipoprotein A (RlpA)-like double-psi beta-barrel	2	2
PF03332	Eukaryotic phosphomannomutase	1	2
PF03343	SART-1 family	1	1	yes
PF03345	Oligosaccharyltransferase 48 kDa subunit beta	1	1
PF03348	Serine incorporator (Serinc)	1	1
PF03351	DOMON domain	1	1
PF03357	Snf7	7	7	yes
PF03358	NADPH-dependent FMN reductase	2	2
PF03364	Polyketide cyclase / dehydrase and lipid transport	1	1
PF03366	YEATS family	2	2
PF03367	ZPR1 zinc-finger domain	1	1
PF03370	Putative phosphatase regulatory subunit	1	1
PF03371	PRP38 family	1	1
PF03372	Endonuclease/Exonuclease/phosphatase family	10	7	yes
PF03378	CAS/CSE protein, C-terminus	1	1
PF03381	LEM3 (ligand-effect modulator 3) family / CDC50 family	1	1
PF03388	Legume-like lectin family	2	2
PF03398	Regulator of Vps4 activity in the MVB pathway	1	1
PF03399	SAC3/GANP/Nin1/mts3/eIF-3 p25 family	3	3
PF03403	Platelet-activating factor acetylhydrolase, isoform II	3	3
PF03404	Mo-co oxidoreductase dimerisation domain	1	2	yes
PF03416	Peptidase family C54	1	1	yes
PF03435	Saccharopine dehydrogenase	4	2	yes
PF03439	Early transcription elongation factor of RNA pol II, NGN section	1	1
PF03441	FAD binding domain of DNA photolyase	3	2	yes
PF03443	Glycosyl hydrolase family 61	28	28	yes
PF03446	NAD binding domain of 6-phosphogluconate dehydrogenase	3	3	yes
PF03452	Anp1	3	3
PF03453	MoeA N-terminal region (domain I and II)	1	1
PF03463	eRF1 domain 1	1	1
PF03464	eRF1 domain 2	1	1
PF03467	Smg-4/UPF3 family	1	1
PF03473	MOSC domain	2	3	yes
PF03476	MOSC N-terminal beta barrel domain	2	1
PF03483	B3/4 domain	1	1
PF03501	Plectin/S10 domain	1	1
PF03517	Regulator of volume decrease after cellular swelling	1	1
PF03531	Structure-specific recognition protein (SSRP1)	1	1
PF03534	Salmonella virulence plasmid 65kDa B protein		1	yes
PF03537	Glycoside-hydrolase family GH114	1	1
PF03540	Transcription initiation factor TFIID 23-30kDa subunit	1	1
PF03547	Membrane transport protein	2	2
PF03556	Cullin binding	1	1
PF03561	Allantoicase repeat	1	1
PF03568	Peptidase family C50	1	1
PF03571	Peptidase family M49	1	1
PF03572	Peptidase family S41	4	2
PF03576	Peptidase family S58	1	1
PF03577	Peptidase family C69	1	1
PF03587	EMG1/NEP1 methyltransferase	1	1
PF03595	Voltage-dependent anion channel	3	3
PF03604	DNA directed RNA polymerase, 7 kDa subunit	1	1
PF03619	Organic solute transporter Ostalpha	3	3
PF03630	Fumble	1	1
PF03632	Glycosyl hydrolase family 65 central catalytic domain	1	1	yes
PF03635	Vacuolar protein sorting-associated protein 35	1	1
PF03637	Mob1/phocein family	3	3
PF03639	Glycosyl hydrolase family 81	2	2
PF03641	Possible lysine decarboxylase	1	1
PF03643	Vacuolar protein sorting-associated protein 26	1	1
PF03645	Tctex-1 family	1	1
PF03647	Transmembrane proteins 14C	2	2
PF03650	Uncharacterised protein family (UPF0041)	2	2
PF03656	Pam16	1	1
PF03657	Uncharacterised protein family (UPF0113)	1
PF03659	Glycosyl hydrolase family 71	5	12
PF03660	PHF5-like protein	1	1
PF03661	Uncharacterised protein family (UPF0121)	1	1
PF03663	Glycosyl hydrolase family 76	9	9
PF03664	Glycosyl hydrolase family 62	2	2	yes
PF03666	Nitrogen Permease regulator of amino acid transport activity 3	1	1
PF03676	Uncharacterised protein family (UPF0183)	1	1
PF03690	Uncharacterised protein family (UPF0160)	1	1
PF03694	Erg28 like protein	1	1
PF03715	Noc2p family	1	1
PF03719	Ribosomal protein S5, C-terminal domain	1	1
PF03721	UDP-glucose/GDP-mannose dehydrogenase family, NAD binding domain	2	3	yes
PF03727	Hexokinase	2	3	yes
PF03731	Ku70/Ku80 N-terminal alpha/beta domain	1	1	yes
PF03737	Demethylmenaquinone methyltransferase	1	1
PF03738	Glutathionylspermidine synthase preATP-grasp	2	2
PF03746	LamB/YcsF family	1	1
PF03765	CRAL/TRIO, N-terminal domain	1
PF03770	Inositol polyphosphate kinase	2	2	yes
PF03781	Sulfatase-modifying factor enzyme 1	1	1
PF03795	YCII-related domain	1	1	yes
PF03798	TLC domain	7	4
PF03800	Nuf2 family	1	1
PF03801	HEC/Ndc80p family	1	1
PF03810	Importin-beta N-terminal domain	4	4
PF03813	Nrap protein	1	1
PF03815	LCCL domain	2	2
PF03820	Tricarboxylate carrier	1	1
PF03824	High-affinity nickel-transport protein	1	1
PF03828	Cid1 family poly A polymerase	3	3
PF03834	Binding domain of DNA repair protein Ercc1 (rad10/Swi10)	1	1
PF03835	Rad4 transglutaminase-like domain	3	3
PF03836	RasGAP C-terminus	1	1	yes
PF03839	Translocation protein Sec62	1	1
PF03847	Transcription initiation factor TFIID subunit A	1	1
PF03849	Transcription factor Tfb2	1	1
PF03850	Transcription factor Tfb4	1	1
PF03851	UV-endonuclease UvdE	1	1
PF03853	YjeF-related protein N-terminus	2	2
PF03856	Beta-glucosidase (SUN family)	2	2
PF03870	RNA polymerase Rpb8	1	1	yes
PF03874	RNA polymerase Rpb4	2	2
PF03876	SHS2 domain found in N terminus of Rpb7p/Rpc25p/MJ0397	2	2	yes
PF03878	YIF1	1	1
PF03879	Cgr1 family	1	1	yes
PF03881	Fructosamine kinase	1	1
PF03896	Translocon-associated protein (TRAP), alpha subunit	1	1
PF03901	Alg9-like mannosyltransferase family	4	4
PF03907	Spo7-like protein	1	1
PF03908	Sec20	1	1
PF03909	BSD domain	1	1
PF03911	Sec61beta family	1	1
PF03914	CBF/Mak21 family	2	2
PF03915	Actin interacting protein 3	1	1	yes
PF03917	Eukaryotic glutathione synthase, ATP binding domain	1	1
PF03928	Domain of unknown function (DUF336)	1	1
PF03931	Skp1 family, tetramerisation domain	1	1
PF03932	CutC family	1	1
PF03936	Terpene synthase family, metal binding domain	4	4
PF03937	Flavinator of succinate dehydrogenase	1	1
PF03939	Ribosomal protein L23, N-terminal domain	1	1
PF03941	Inner centromere protein, ARK binding region	1	1
PF03943	TAP C-terminal domain	1	1
PF03946	Ribosomal protein L11, N-terminal domain	2	2
PF03947	Ribosomal Proteins L2, C-terminal domain	2	2	yes
PF03949	Malic enzyme, NAD binding domain	2	1
PF03953	Tubulin C-terminal domain		1	yes
PF03959	Serine hydrolase (FSH1)	9	10	yes
PF03966	Trm112p-like protein	1
PF03969	AFG1-like ATPase	2	2
PF03972	MmgE/PrpD family	1	1
PF03980	Nnf1	1	1
PF03981	Ubiquinol-cytochrome C chaperone	1	1
PF03982	Diacylglycerol acyltransferase	1	1
PF03983	SLA1 homology domain 1, SHD1	1	1	yes
PF03985	Paf1	1	1
PF03986	Autophagocytosis associated protein (Atg3), N-terminal domain	1	1	yes
PF03987	Autophagocytosis associated protein, active-site domain	1	1	yes
PF03997	VPS28 protein	1	1
PF03998	Utp11 protein	1	1
PF03999	Microtubule associated protein (MAP65/ASE1 family)	1	1
PF04000	Sas10/Utp3/C1D family	2	2
PF04003	Dip2/Utp12 Family	3	3	yes
PF04004	Leo1-like protein	1	1
PF04005	Hus1-like protein	1	1
PF04006	Mpp10 protein	1	1
PF04030	D-arabinono-1,4-lactone oxidase	2	2	yes
PF04031	Las1-like	1	1
PF04032	RNAse P Rpr2/Rpp21/SNM1 subunit domain	2	1
PF04034	Domain of unknown function (DUF367)	1	1
PF04037	Domain of unknown function (DUF382)	1	1
PF04042	DNA polymerase alpha/epsilon subunit B	2	2
PF04045	Arp2/3 complex, 34 kD subunit p34-Arc	1	1
PF04048	Sec8 exocyst complex component specific domain	1	1
PF04049	Anaphase promoting complex subunit 8 / Cdc23	1	1	yes
PF04050	Up-frameshift suppressor 2	1	1
PF04051	Transport protein particle (TRAPP) component	3	3
PF04053	Coatomer WD associated region	2	2	yes
PF04054	CCR4-Not complex component, Not1	1	1	yes
PF04055	Radical SAM superfamily	4	3	yes
PF04056	Ssl1-like	1	1	yes
PF04059	RNA recognition motif 2	1	1
PF04061	ORMDL family	1	1
PF04062	ARP2/3 complex ARPC3 (21 kDa) subunit	1	1
PF04063	Domain of unknown function (DUF383)	1	1
PF04065	Not1 N-terminal domain, CCR4-Not complex component	1	1	yes
PF04072	Leucine carboxyl methyltransferase	5	6
PF04078	Cell differentiation family, Rcd1-like	1	1
PF04080	Per1-like	1	1	yes
PF04081	DNA polymerase delta, subunit 4	1	1
PF04082	Fungal specific transcription factor domain	138	133	yes
PF04083	Partial alpha/beta-hydrolase lipase region	2	2	yes
PF04084	Origin recognition complex subunit 2	1	1
PF04086	Signal recognition particle, alpha subunit, N-terminal	1	1
PF04088	Peroxin 13, N-terminal region	1	1
PF04091	Exocyst complex subunit Sec15-like	1	1
PF04095	Nicotinate phosphoribosyltransferase (NAPRTase) family	1	1
PF04097	Nup93/Nic96	1	1
PF04098	Rad52/22 family double-strand break repair protein	1	1
PF04099	Sybindin-like family	2	2
PF04100	Vps53-like, N-terminal	1	1
PF04101	Glycosyltransferase family 28 C-terminal domain	1	2
PF04104	Eukaryotic and archaeal DNA primase, large subunit	1	1
PF04106	Autophagy protein Apg5	1	1	yes
PF04108	Autophagy protein Apg17	1	1	yes
PF04109	Autophagy protein Apg9	1	1	yes
PF04110	Ubiquitin-like autophagy protein Apg12	1	1	yes
PF04111	Autophagy protein Apg6	1	1	yes
PF04112	Mak10 subunit, NatC N(alpha)-terminal acetyltransferase	1	1
PF04113	Gpi16 subunit, GPI transamidase component	1	1
PF04114	Gaa1-like, GPI transamidase component	1	1
PF04115	Ureidoglycolate hydrolase	1	1
PF04116	Fatty acid hydroxylase superfamily	7	5	yes
PF04117	Mpv17 / PMP22 family	6	5
PF04118	Dopey, N-terminal	1	1
PF04121	Nuclear pore protein 84 / 107	1	1
PF04124	Dor1-like family	1	1
PF04129	Vps52 / Sac2 family	1	1
PF04130	Spc97 / Spc98 family	5	5
PF04133	Vacuolar protein sorting 55	1	1
PF04135	Nucleolar RNA-binding protein, Nop10p family	1	1
PF04136	Sec34-like family	1	1
PF04137	Endoplasmic Reticulum Oxidoreductin 1 (ERO1)	1	1
PF04139	Rad9	1	1
PF04140	Isoprenylcysteine carboxyl methyltransferase (ICMT) family	2	2
PF04142	Nucleotide-sugar transporter	4	4
PF04143	Sulphur transport	1	1
PF04145	Ctr copper transporter family	6	4	yes
PF04146	YT521-B-like domain	1	1	yes
PF04147	Nop14-like family	1	1
PF04148	Transmembrane adaptor Erv26	1	1
PF04152	Mre11 DNA-binding presumed domain	1	1
PF04153	NOT2 / NOT3 / NOT5 family	1	1
PF04157	EAP30/Vps36 family	2	2	yes
PF04158	Sof1-like domain	1	1	yes
PF04161	Arv1-like family	1	1
PF04172	LrgB-like family	2	2
PF04176	TIP41-like family	1	1
PF04177	TAP42-like family	1	1
PF04178	Got1/Sft2-like family	2	2
PF04179	Initiator tRNA phosphoribosyl transferase	1	1
PF04180	Low temperature viability protein	1	1
PF04181	Rtr1/RPAP2 family	1	1
PF04182	B-block binding subunit of TFIIIC	1	1
PF04185	Phosphoesterase family	3	3
PF04188	Mannosyltransferase (PIG-V))	1	1
PF04189	Gcd10p family	1	1
PF04190	Protein of unknown function (DUF410)	1	1
PF04191	Phospholipid methyltransferase	3	3
PF04192	Utp21 specific WD40 associated putative domain	1	1	yes
PF04193	PQ loop repeat	8	7	yes
PF04194	Programmed cell death protein 2, C-terminal putative domain	1	1
PF04199	Putative cyclase	4	4
PF04209	homogentisate 1,2-dioxygenase	3	3	yes
PF04212	MIT (microtubule interacting and transport) domain	1	1	yes
PF04227	Indigoidine synthase A like protein	1	1
PF04229	GrpB protein	1	1
PF04241	Protein of unknown function (DUF423)	1	1
PF04248	Domain of unknown function (DUF427)	3	3
PF04252	Predicted SAM-dependent RNA methyltransferase	1	1
PF04253	Transferrin receptor-like dimerisation domain	4	4
PF04258	Signal peptide peptidase	1	1
PF04265	Thiamin pyrophosphokinase, vitamin B1 binding domain	1	1
PF04280	Tim44-like domain	2	2
PF04281	Mitochondrial import receptor subunit Tom22	1	1
PF04299	Putative FMN-binding domain	1	1	yes
PF04303	PrpF protein	2	2
PF04321	RmlD substrate binding domain	2	2	yes
PF04366	Family of unknown function (DUF500)	4	3
PF04377	Arginine-tRNA-protein transferase, C terminus	1	1
PF04387	Protein tyrosine phosphatase-like protein, PTPLA	2	2
PF04388	Hamartin protein	1	1
PF04389	Peptidase family M28	13	12
PF04406	Type IIB DNA topoisomerase	1	1	yes
PF04408	Helicase associated domain (HA2)	4	4	yes
PF04410	Gar1/Naf1 RNA binding region	2	2
PF04418	Domain of unknown function (DUF543)	1	1
PF04420	CHD5-like protein	1	1
PF04424	Protein of unknown function (DUF544)	1	1
PF04427	Brix domain	5	5	yes
PF04430	Protein of unknown function (DUF498/DUF598)	1	1
PF04433	SWIRM domain	3	3	yes
PF04437	RINT-1 / TIP-1 family	1	1
PF04438	HIT zinc finger	3	3	yes
PF04442	Cytochrome c oxidase assembly protein CtaG/Cox11	1	1
PF04446	tRNAHis guanylyltransferase		1
PF04450	Peptidase of plants and bacteria	1	1
PF04468	PSP1 C-terminal conserved region	1	1
PF04478	Mid2 like cell wall stress sensor		1
PF04479	RTA1 like protein	11	11
PF04488	Glycosyltransferase sugar-binding region containing DXD motif	4	8	yes
PF04494	WD40 associated region in TFIID subunit	1	1	yes
PF04495	GRASP55/65 PDZ-like domain	1	1
PF04499	SIT4 phosphatase-associated protein	1	1
PF04502	Family of unknown function (DUF572)	2	2
PF04506	Rft protein	1	1	yes
PF04511	Der1-like family	2	2
PF04515	Plasma-membrane choline transporter	2	2
PF04516	CP2 transcription factor	1	1	yes
PF04525	Tubby C 2	1	1
PF04547	Calcium-activated chloride channel	2	2
PF04564	U-box domain	1	1
PF04568	Mitochondrial ATPase inhibitor, IATP	1	1
PF04573	Signal peptidase subunit	1	1
PF04588	Hypoxia induced protein conserved region	1	2
PF04597	Ribophorin I	1	1
PF04603	Ran-interacting Mog1 protein	1	1
PF04614	Pex19 protein family	1	1	yes
PF04615	Utp14 protein	1	1
PF04616	Glycosyl hydrolases family 43	15	16
PF04622	ERG2 and Sigma1 receptor like protein	1	1	yes
PF04627	Mitochondrial ATP synthase epsilon chain	1	1
PF04628	Sedlin, N-terminal conserved region	2	2
PF04641	Rtf2 RING-finger	1	1
PF04652	Vta1 like	1	1
PF04658	TAFII55 protein conserved region	1	1
PF04667	cAMP-regulated phosphoprotein/endosulfine conserved region	2	1
PF04669	Polysaccharide biosynthesis	1	1
PF04670	Gtr1/RagA G protein conserved region	2	2
PF04675	DNA ligase N terminus	2	2	yes
PF04677	Protein similar to CwfJ C-terminus 1	2	2
PF04678	Protein of unknown function, DUF607	1	1
PF04681	Blastomyces yeast-phase-specific protein	1	1
PF04683	Proteasome complex subunit Rpn13 ubiquitin receptor	1	1
PF04695	Peroxisomal membrane anchor protein (Pex14p) conserved region	2	2	yes
PF04696	pinin/SDK/memA/ protein conserved region	1	1	yes
PF04699	ARP2/3 complex 16 kDa subunit (p16-Arc)	1	1
PF04707	PRELI-like family	2	2
PF04716	ETC complex I subunit conserved region	1	1
PF04718	Mitochondrial ATP synthase g subunit	1	1
PF04719	hTAFII28-like protein conserved region	1	1
PF04722	Ssu72-like protein	1	1	yes
PF04724	Glycosyltransferase family 17	2	3
PF04727	ELMO/CED-12 family	1	1
PF04729	ASF1 like histone chaperone	1	1	yes
PF04733	Coatomer epsilon subunit	1	1
PF04734	Neutral/alkaline non-lysosomal ceramidase	2	2
PF04739	5'-AMP-activated protein kinase beta subunit, interation domain	1	1	yes
PF04749	PLAC8 family	1	2
PF04750	FAR-17a/AIG1-like protein	1	1
PF04752	ChaC-like protein	1	1
PF04756	OST3 / OST6 family	1	1
PF04757	Pex2 / Pex12 amino terminal region	3	3
PF04758	Ribosomal protein S30	1	1
PF04762	IKI3 family	1	1
PF04768	Protein of unknown function (DUF619)	2	2	yes
PF04777	Erv1 / Alr family	2	2
PF04791	LMBR1-like membrane protein	2	2
PF04795	PAPA-1-like conserved region	1	1
PF04800	ETC complex I subunit conserved region	1	1
PF04801	Sin-like protein conserved region	1	1
PF04802	Component of IIS longevity pathway SMK-1	1	1
PF04811	Sec23/Sec24 trunk domain	3	3
PF04818	RNA polymerase II-binding domain.	2	1
PF04820	Tryptophan halogenase	2	1
PF04821	Timeless protein	1	1
PF04825	N terminus of Rad21 / Rec8 like protein	2	2
PF04828	Glutathione-dependent formaldehyde-activating enzyme	14	16
PF04841	Vps16, N-terminal region	1	1
PF04847	Calcipressin	1	1	yes
PF04851	Type III restriction enzyme, res subunit	1	1
PF04855	SNF5 / SMARCB1 / INI1	2	2
PF04857	CAF1 family ribonuclease	2	3
PF04869	Uso1 / p115 like vesicle tethering protein, head region	1	1
PF04880	NUDE protein, C-terminal conserved region	1	1
PF04882	Peroxin-3	1	1
PF04884	Vitamin B6 photo-protection and homoeostasis	2	2
PF04889	Cwf15/Cwc15 cell cycle control protein	1	1
PF04892	VanZ like family	1	1
PF04893	Yip1 domain	2	2
PF04900	Fcf1	2	2
PF04909	Amidohydrolase	6	6
PF04910	Transcriptional repressor TCF25	1	1
PF04911	ATP synthase j chain	1	1
PF04912	Dynamitin	1	1
PF04921	XAP5, circadian clock regulator	1	1
PF04922	DIE2/ALG10 family	1	1
PF04927	Seed maturation protein	1	1
PF04928	Poly(A) polymerase central domain	1	1
PF04931	DNA polymerase phi	1	1
PF04934	MED6 mediator sub complex component	1	1
PF04935	Surfeit locus protein 6	1	1
PF04939	Ribosome biogenesis regulatory protein (RRS1)	1	1
PF04950	Protein of unknown function (DUF663)	2	2
PF04968	CHORD	1	1
PF04969	CS domain	2	2	yes
PF04979	Protein phosphatase inhibitor 2 (IPP-2)	1	1
PF04981	NMD3 family	1	1
PF04982	HPP family	1	1
PF04987	Phosphatidylinositolglycan class N (PIG-N)	2	2	yes
PF04991	LicD family	2	2
PF04997	RNA polymerase Rpb1, domain 1	2	1
PF04998	RNA polymerase Rpb1, domain 5	2	2
PF05002	SGS domain	1	1
PF05004	Interferon-related developmental regulator (IFRD)	1	1	yes
PF05007	Mannosyltransferase (PIG-M)	1	1
PF05011	Lariat debranching enzyme, C-terminal domain	1	1
PF05019	Coenzyme Q (ubiquinone) biosynthesis protein Coq4	1	1
PF05021	NPL4 family	1	1
PF05022	SRP40, C-terminal domain	1	1	yes
PF05024	N-acetylglucosaminyl transferase component (Gpi1)	1	1
PF05025	RbsD / FucU transport protein family	2	2
PF05026	Dcp2, box A domain	1	1
PF05032	Spo12 family	1	1
PF05042	Caleosin related protein	2	2
PF05046	Mitochondrial large subunit ribosomal protein (Img2)	1	1
PF05047	Mitochondrial ribosomal protein L51 / S25 / CI-B8 domain	3	3
PF05050	Methyltransferase FkbM domain	2	3
PF05051	Cytochrome C oxidase copper chaperone (COX17)	1	1
PF05057	Putative serine esterase (DUF676)	4	3
PF05063	MT-A70	1	1
PF05064	Nsp1-like C-terminal region	1	1
PF05071	NADH ubiquinone oxidoreductase subunit NDUFA12	2	2
PF05091	Eukaryotic translation initiation factor 3 subunit 7 (eIF-3)	1	1
PF05093	Cytokine-induced anti-apoptosis inhibitor 1, Fe-S biogenesis	1	1
PF05129	Transcription elongation factor Elf1 like	1	1
PF05131	Pep3/Vps18/deep orange family	1	1
PF05132	RNA polymerase III RPC4	1	1
PF05141	Pyoverdine/dityrosine biosynthesis protein	5	5	yes
PF05148	Hypothetical methyltransferase	1	1
PF05153	Family of unknown function (DUF706)	1	1
PF05158	RNA polymerase Rpc34 subunit	1		yes
PF05160	DSS1/SEM1 family	1	1
PF05176	ATP10 protein	1	1
PF05178	KRI1-like family	1	1
PF05179	RNA pol II accessory factor, Cdc73 family	1	1
PF05180	DNL zinc finger	1	1	yes
PF05181	XPA protein C-terminus	1	1
PF05182	Fip1 motif	1	1
PF05183	RNA dependent RNA polymerase	3	3
PF05185	PRMT5 arginine-N-methyltransferase	1	1	yes
PF05186	Dpy-30 motif	1	1
PF05187	Electron transfer flavoprotein-ubiquinone oxidoreductase	1	1
PF05189	RNA 3'-terminal phosphate cyclase (RTC), insert domain		1
PF05193	Peptidase M16 inactive domain	2	2
PF05199	GMC oxidoreductase	9	6	yes
PF05205	COMPASS (Complex proteins associated with Set1p) component shg1	1	1
PF05207	CSL zinc finger	2	2	yes
PF05208	ALG3 protein	1	1	yes
PF05221	S-adenosyl-L-homocysteine hydrolase	1	1
PF05222	Alanine dehydrogenase/PNT, N-terminal domain	1	1
PF05224	NDT80 / PhoG like DNA-binding family	3	3	yes
PF05238	Kinetochore protein CHL4 like	1	1
PF05241	Emopamil binding protein	3	3
PF05254	Uncharacterised protein family (UPF0203)	1	1
PF05255	Uncharacterised protein family (UPF0220)	1	1
PF05277	Protein of unknown function (DUF726)	3	3
PF05282	AAR2 protein	1	1
PF05285	SDA1	1	1
PF05291	Bystin	1	1
PF05327	RNA polymerase I specific transcription initiation factor RRN3	1	1
PF05328	CybS	1	1
PF05336	Domain of unknown function (DUF718)	1	1
PF05346	Eukaryotic membrane protein family	1	1
PF05347	Complex 1 protein (LYR family)	5	5
PF05348	Proteasome maturation factor UMP1	1	1
PF05362	Lon protease (S16) C-terminal proteolytic domain	2	2
PF05365	Ubiquinol-cytochrome C reductase, UQCRX/QCR9 like	1
PF05368	NmrA-like family	26	29	yes
PF05383	La domain	2	2
PF05405	Mitochondrial ATP synthase B chain precursor (ATP-synt_B)	1	1
PF05422	Stress-activated map kinase interacting protein 1 (SIN1)	1	1
PF05433	Glycine zipper 2TM domain	1
PF05460	Origin recognition complex subunit 6 (ORC6)	1	1
PF05462	Slime mold cyclic AMP receptor	1	1
PF05470	Eukaryotic translation initiation factor 3 subunit 8 N-terminus	1	1
PF05486	Signal recognition particle 9 kDa protein (SRP9)	1	1
PF05493	ATP synthase subunit H	1	1
PF05495	CHY zinc finger	1	2
PF05502	Dynactin p62 family	1	1
PF05508	RanGTP-binding protein	1	1	yes
PF05529	B-cell receptor-associated protein 31-like	1	1
PF05532	CsbD-like	1	1
PF05536	Neurochondrin	1	1
PF05544	Proline racemase	1	1
PF05546	She9 / Mdm33 family	1	1
PF05557	Mitotic checkpoint protein	1	1
PF05572	Pregnancy-associated plasma protein-A	7	6	yes
PF05577	Serine carboxypeptidase S28	4	3
PF05592	Bacterial alpha-L-rhamnosidase	4	4
PF05602	Cleft lip and palate transmembrane protein 1 (CLPTM1)	1	1
PF05603	Protein of unknown function (DUF775)	1	1
PF05615	Tho complex subunit 7	1	1
PF05620	Protein of unknown function (DUF788)	1	1
PF05625	PAXNEB protein	1	1
PF05630	Necrosis inducing protein (NPP1)	5	9	yes
PF05631	Protein of unknown function (DUF791)	2	2
PF05637	galactosyl transferase GMA12/MNN10 family	2	2	yes
PF05645	RNA polymerase III subunit RPC82	1	1
PF05648	Peroxisomal biogenesis factor 11 (PEX11)	2	2	yes
PF05649	Peptidase family M13	2	2	yes
PF05653	Magnesium transporter NIPA	4	4	yes
PF05669	SOH1	1	1
PF05670	Domain of unknown function (DUF814)	1	1
PF05676	NADH-ubiquinone oxidoreductase B18 subunit (NDUFB7)	1	1
PF05680	ATP synthase E chain	1	1
PF05686	Glycosyl transferase family 90	4	4	yes
PF05691	Raffinose synthase or seed imbibition protein Sip1	1	1
PF05693	Glycogen synthase	1	1	yes
PF05700	Breast carcinoma amplified sequence 2 (BCAS2)	1	1
PF05704	Capsular polysaccharide synthesis protein	1	2
PF05705	Eukaryotic protein of unknown function (DUF829)	3	3
PF05712	MRG	1	1
PF05719	Golgi phosphoprotein 3 (GPP34)	1	1
PF05721	Phytanoyl-CoA dioxygenase (PhyH)	8	7	yes
PF05724	Thiopurine S-methyltransferase (TPMT)	1	1
PF05726	Pirin C-terminal cupin domain		1
PF05729	NACHT domain	7	7	yes
PF05730	CFEM domain	24	22	yes
PF05739	SNARE domain	6	6	yes
PF05742	NRDE protein	1	1
PF05743	UEV domain	1	1
PF05764	YL1 nuclear protein	1	1	yes
PF05768	Glutaredoxin-like domain (DUF836)	1	1
PF05773	RWD domain	2	2	yes
PF05783	Dynein light intermediate chain (DLIC)	1	1
PF05786	Condensin complex subunit 2	1	1
PF05792	Candida agglutinin-like (ALS)		1
PF05793	Transcription initiation factor IIF, alpha subunit (TFIIF-alpha)	1
PF05794	T-complex protein 11	2	2
PF05817	Oligosaccharyltransferase subunit Ribophorin II	1	1	yes
PF05821	NADH-ubiquinone oxidoreductase ASHI subunit (CI-ASHI or NDUFB8)	1
PF05827	Vacuolar ATP synthase subunit S1 (ATP6S1)	1	1
PF05832	Eukaryotic protein of unknown function (DUF846)	1	1
PF05837	Centromere protein H (CENP-H)	1	1
PF05839	Apc13p protein	1	1
PF05841	Apc15p protein	1	1
PF05843	Suppressor of forked protein (Suf)	1	1
PF05856	ARP2/3 complex 20 kDa subunit (ARPC4)	1	1
PF05859	Mis12 protein	1	1
PF05870	Phenolic acid decarboxylase (PAD)	1	1
PF05871	ESCRT-II complex subunit	1	1
PF05873	ATP synthase D chain, mitochondrial (ATP5H)	1	1
PF05875	Ceramidase	2	2
PF05879	Root hair defective 3 GTP-binding protein (RHD3)	1	1	yes
PF05890	Eukaryotic rRNA processing protein EBP2	1	1
PF05891	AdoMet dependent proline di-methyltransferase	1	1
PF05903	PPPDE putative peptidase domain	1	1
PF05907	Eukaryotic protein of unknown function (DUF866)	1	1
PF05916	GINS complex protein	4	3
PF05920	Homeobox KN domain	4	4	yes
PF05922	Peptidase inhibitor I9	1	1
PF05958	tRNA (Uracil-5-)-methyltransferase	1	1
PF05960	Bacterial protein of unknown function (DUF885)	1	1
PF05970	PIF1-like helicase	2	3
PF05971	Protein of unknown function (DUF890)	1	1
PF05978	Ion channel regulatory protein UNC-93	2	2
PF05983	MED7 protein	1	1
PF05995	Cysteine dioxygenase type I	1	2
PF05997	Nucleolar protein,Nop52	1	1
PF06003	Survival motor neuron protein (SMN)	1	1
PF06011	Transient receptor potential (TRP) ion channel	6	6	yes
PF06025	Domain of Unknown Function (DUF913)	1	1
PF06026	Ribose 5-phosphate isomerase A (phosphoriboisomerase A)	1	1
PF06027	Eukaryotic protein of unknown function (DUF914)	2	1
PF06032	Protein of unknown function (DUF917)	5	4
PF06041	Bacterial protein of unknown function (DUF924)	1	1	yes
PF06042	Bacterial protein of unknown function (DUF925)	1	1
PF06046	Exocyst complex component Sec6	1	1
PF06052	3-hydroxyanthranilic acid dioxygenase	1	1
PF06058	Dcp1-like decapping family	1
PF06068	TIP49 C-terminus	2	2
PF06071	Protein of unknown function (DUF933)	1	1
PF06087	Tyrosyl-DNA phosphodiesterase	2	2
PF06090	Inositol-pentakisphosphate 2-kinase	1	1
PF06093	Spt4/RpoE2 zinc finger	1	1
PF06094	AIG2-like family	1	1
PF06101	Plant protein of unknown function (DUF946)	2	1
PF06102	Domain of unknown function (DUF947)	1	1
PF06108	Protein of unknown function (DUF952)	1	1
PF06110	Eukaryotic protein of unknown function (DUF953)	2	2	yes
PF06127	Protein of unknown function (DUF962)	1	1
PF06148	COG (conserved oligomeric Golgi) complex component, COG2	1	1
PF06159	Protein of unknown function (DUF974)	1	1
PF06172	Cupin superfamily (DUF985)		1
PF06179	Surfeit locus protein 5 subunit 22 of Mediator complex	1	1
PF06201	PITH domain	2	2	yes
PF06212	GRIM-19 protein	1	1
PF06218	Nitrogen permease regulator 2	1	1
PF06220	U1 zinc finger	2	2
PF06221	Putative zinc finger motif, C2HC5-type	1	1
PF06229	FRG1-like family	1	1
PF06244	Protein of unknown function (DUF1014)	1	1
PF06246	Isy1-like splicing family	1	1
PF06248	Centromere/kinetochore Zw10		1	yes
PF06249	Ethanolamine utilisation protein EutQ	1	1
PF06283	Trehalose utilisation	1
PF06320	GCN5-like protein 1 (GCN5L1)	1	1
PF06325	Ribosomal protein L11 methyltransferase (PrmA)	1		yes
PF06330	Trichodiene synthase (TRI5)	1	3	yes
PF06331	Transcription factor TFIIH complex subunit Tfb5	1	1
PF06333	Mediator complex subunit 13 C-terminal	1	1
PF06371	Diaphanous GTPase-binding Domain	1	1
PF06391	CDK-activating kinase assembly factor MAT1	1	1
PF06398	Integral peroxisomal membrane peroxin	2	2
PF06413	Neugrin	1	1
PF06414	Zeta toxin	1	1
PF06417	Protein of unknown function (DUF1077)	1	1
PF06418	CTP synthase N-terminus	1	1
PF06419	Conserved oligomeric complex COG6	1	1
PF06420	Mitochondrial genome maintenance MGM101	1	1
PF06422	CDR ABC transporter		1	yes
PF06423	GWT1	1	1
PF06424	PRP1 splicing factor, N-terminal	1	1	yes
PF06427	UDP-glucose:Glycoprotein Glucosyltransferase	1	1	yes
PF06428	GDP/GTP exchange factor Sec2p	2	2
PF06432	Phosphatidylinositol N-acetylglucosaminyltransferase	1	1
PF06437	IMP-specific 5'-nucleotidase	1	1
PF06441	Epoxide hydrolase N terminus	3	4
PF06463	Molybdenum Cofactor Synthesis C	1
PF06472	ABC transporter transmembrane region 2	2	2	yes
PF06479	Ribonuclease 2-5A	1	1	yes
PF06487	Sin3 associated polypeptide p18 (SAP18)	1	1
PF06522	NADH-ubiquinone reductase complex 1 MLRQ subunit	1	1
PF06544	Protein of unknown function (DUF1115)	1	1
PF06602	Myotubularin-like phosphatase domain	1	1
PF06609	Fungal trichothecene efflux pump (TRI12)	2	6	yes
PF06632	DNA double-strand break repair and V(D)J recombination protein XRCC4	1	1
PF06644	ATP11 protein	1	1
PF06645	Microsomal signal peptidase 12 kDa subunit (SPC12)	1	1
PF06650	Protein of unknown function (DUF1162)	1	1
PF06657	Centrosome microtubule-binding domain of Cep57	1	1
PF06658	Protein of unknown function (DUF1168)	1	1
PF06682	Protein of unknown function (DUF1183)	1	1
PF06687	SUR7/PalI family	7	7	yes
PF06699	GPI biosynthesis protein family Pig-F	1	1
PF06703	Microsomal signal peptidase 25 kDa subunit (SPC25)	1	1
PF06726	Bladder cancer-related protein BC10	1	1
PF06728	GPI transamidase subunit PIG-U	1	1
PF06732	Pescadillo N-terminus	1	1	yes
PF06738	Protein of unknown function (DUF1212)	2	2
PF06741	LsmAD domain	1	1
PF06766	Fungal hydrophobin	3	2	yes
PF06775	Putative adipose-regulatory protein (Seipin)	1	1
PF06777	Protein of unknown function (DUF1227)	1	1
PF06807	Pre-mRNA cleavage complex II protein Clp1	2	1
PF06814	Lung seven transmembrane receptor	1	1
PF06824	Protein of unknown function (DUF1237)	3	2	yes
PF06825	Heat shock factor binding protein 1	1
PF06839	GRF zinc finger	1	1
PF06842	Protein of unknown function (DUF1242)	1	1
PF06862	Protein of unknown function (DUF1253)	1	1
PF06870	A49-like RNA polymerase I associated factor	1	1
PF06881	RNA polymerase II transcription factor SIII (Elongin) subunit A	1	1
PF06884	Protein of unknown function (DUF1264)	1	1
PF06911	Senescence-associated protein	1	1
PF06912	Protein of unknown function (DUF1275)	2	2
PF06916	Protein of unknown function (DUF1279)	1	1
PF06963	Ferroportin1 (FPN1)	1
PF06964	Alpha-L-arabinofuranosidase C-terminus	2	2
PF06966	Protein of unknown function (DUF1295)	5	5
PF06968	Biotin and Thiamin Synthesis associated domain	1	1
PF06978	Ribonucleases P/MRP protein subunit POP1	1	1
PF06984	Mitochondrial 39-S ribosomal protein L47 (MRP-L47)	1	1
PF06985	Heterokaryon incompatibility protein (HET)	52	65	yes
PF06991	Splicing factor, Prp19-binding domain	1	1
PF06993	Protein of unknown function (DUF1304)	1	1
PF06999	Sucrase/ferredoxin-like	2	2
PF07000	Protein of unknown function (DUF1308)	2	2	yes
PF07019	Rab5-interacting protein (Rab5ip)	1	1
PF07034	Origin recognition complex (ORC) subunit 3 N-terminus	1	1
PF07039	SGF29 tudor-like domain	1	1
PF07047	Optic atrophy 3 protein (OPA3)	1	1
PF07052	Hepatocellular carcinoma-associated antigen 59	1	1
PF07061	Swi5	1
PF07063	Domain of unknown function (DUF1338)	1	1
PF07064	RIC1	1	1
PF07065	D123	1	2
PF07080	Protein of unknown function (DUF1348)	1	1
PF07081	Protein of unknown function (DUF1349)	2	2
PF07093	SGT1 protein	1	1	yes
PF07103	Protein of unknown function (DUF1365)	1	1
PF07110	EthD domain	3	5
PF07156	Prenylcysteine lyase	1	1
PF07173	Protein of unknown function (DUF1399)	2	1
PF07189	Splicing factor 3B subunit 10 (SF3b10)	1	1
PF07200	Modifier of rudimentary (Mod(r)) protein	1	1
PF07217	Heterokaryon incompatibility protein Het-C	2	2
PF07228	Stage II sporulation protein E (SpoIIE)	1	1
PF07247	Alcohol acetyltransferase	3	3
PF07249	Cerato-platanin	1	1	yes
PF07250	Glyoxal oxidase N-terminus	1	1	yes
PF07264	Etoposide-induced protein 2.4 (EI24)	1
PF07281	Insulin-induced protein (INSIG)	1	1
PF07286	Protein of unknown function (DUF1445)	1	1
PF07287	Protein of unknown function (DUF1446)	2	1
PF07297	Dolichol phosphate-mannose biosynthesis regulatory protein (DPM2)	1	1
PF07304	Steroid receptor RNA activator (SRA1)	1	1	yes
PF07335	Fungal chitosanase of glycosyl hydrolase group 75	1	1	yes
PF07350	Protein of unknown function (DUF1479)	3	3	yes
PF07366	SnoaL-like polyketide cyclase	2	2
PF07393	Exocyst complex component Sec10	2	2
PF07428	15-O-acetyltransferase Tri3	1	1
PF07470	Glycosyl Hydrolase Family 88	5	6
PF07488	Glycosyl hydrolase family 67 middle domain	1	1
PF07491	Protein phosphatase inhibitor	1	1
PF07500	Transcription factor S-II (TFIIS), central domain	1	1	yes
PF07510	Protein of unknown function (DUF1524)	1	1
PF07519	Tannase and feruloyl esterase	10	9
PF07522	DNA repair metallo-beta-lactamase	1	1
PF07524	Bromodomain associated	1	1	yes
PF07529	HSA	1	1	yes
PF07534	TLD	2	2
PF07539	Down-regulated in metastasis	1	1
PF07540	Nucleolar complex-associated protein	1	1	yes
PF07541	Eukaryotic translation initiation factor 2 alpha subunit	1	1	yes
PF07542	ATP12 chaperone protein	1	1
PF07543	Protein trafficking PGA2	1	1
PF07544	RNA polymerase II transcription mediator complex subunit 9	1	1
PF07557	Shugoshin C terminus	1	1
PF07569	TUP1-like enhancer of split	1	1	yes
PF07571	Protein of unknown function (DUF1546)	1	1
PF07572	Bucentaur or craniofacial development	1	1
PF07574	Nse1 non-SMC component of SMC5-6 complex	1	1
PF07575	Nup85 Nucleoporin	1
PF07576	BRCA1-associated protein 2	1	1
PF07632	Protein of unknown function (DUF1593)	2	1
PF07647	SAM domain (Sterile alpha motif)	2	3	yes
PF07651	ANTH domain	2	2
PF07662	Na+ dependent nucleoside transporter C-terminus	2	2
PF07690	Major Facilitator Superfamily	262	260	yes
PF07713	Protein of unknown function (DUF1604)	1	1
PF07716	Basic region leucine zipper	2	2	yes
PF07717	Oligonucleotide/oligosaccharide-binding (OB)-fold	5	5	yes
PF07724	AAA domain (Cdc48 subfamily)	3	3	yes
PF07727	Reverse transcriptase (RNA-dependent DNA polymerase)		4
PF07728	AAA domain (dynein-related subfamily)	1	2
PF07731	Multicopper oxidase	4	4	yes
PF07732	Multicopper oxidase	16	15	yes
PF07738	Sad1 / UNC-like C-terminal	2	2
PF07741	Brf1-like TBP-binding domain	1	1
PF07743	HSCB C-terminal oligomerisation domain	1	1
PF07744	SPOC domain	1	1	yes
PF07745	Glycosyl hydrolase family 53	2	2
PF07748	Glycosyl hydrolases family 38 C-terminal domain		1
PF07757	Predicted AdoMet-dependent methyltransferase	1	1
PF07766	LETM1-like protein	2	2
PF07767	Nop53 (60S ribosomal biogenesis)	1	1
PF07774	Protein of unknown function (DUF1620)	1	1
PF07778	Mis6	1	1
PF07779	10 TM Acyl Transferase domain found in Cas1p	1	1	yes
PF07780	Spb1 C-terminal domain	1	1
PF07792	Docking domain of Afi1 for Arf3 in vesicle trafficking	1	1	yes
PF07798	Protein of unknown function (DUF1640)	2	2
PF07808	RED-like protein N-terminal region	1	1
PF07814	Wings apart-like protein regulation of heterochromatin	1	1
PF07817	GLE1-like protein	1	1
PF07818	HCNGP-like protein	1	1
PF07819	PGAP1-like protein	2	2	yes
PF07842	GC-rich sequence DNA-binding factor-like protein	1	1	yes
PF07855	Protein of unknown function (DUF1649)	1	1
PF07859	alpha/beta hydrolase fold	19	21	yes
PF07876	Stress responsive A/B Barrel Domain	4	3
PF07883	Cupin domain	8	8	yes
PF07885	Ion channel	1	1
PF07890	Rrp15p	1	1
PF07896	Protein of unknown function (DUF1674)	1	1
PF07904	Chromatin modification-related protein EAF7	1	1
PF07910	Peptidase family C78	1	1
PF07915	Glucosidase II beta subunit-like protein	1	1
PF07919	Gryzun, putative trafficking through Golgi	1	1
PF07926	TPR/MLP1/MLP2-like protein	1	1
PF07928	Vps54-like protein	1	1
PF07933	Protein of unknown function (DUF1681)	1	1
PF07934	8-oxoguanine DNA glycosylase, N-terminal domain	1	1
PF07942	N2227-like protein	2	2
PF07944	Putative glycosyl hydrolase of unknown function (DUF1680)	2	2
PF07946	Protein of unknown function (DUF1682)	1	1
PF07950	Protein of unknown function (DUF1691)	1	1
PF07955	Protein of unknown function (DUF1687)	1	1
PF07956	Protein of Unknown function (DUF1690)	1	1
PF07958	Protein of unknown function (DUF1688)	1	1
PF07960	CBP4	1	1
PF07962	Replication Fork Protection Component Swi3	1	1
PF07967	C3HC zinc finger-like	1	1	yes
PF07969	Amidohydrolase family	3	3
PF07970	Endoplasmic reticulum vesicle transporter	2	2
PF07971	Glycosyl hydrolase family 92	4	5
PF07973	Threonyl and Alanyl tRNA synthetase second additional domain	2	1
PF07978	NIPSNAP	1	1
PF07986	Tubulin binding cofactor C	1	1
PF07989	Microtubule associated	2	2
PF07991	Acetohydroxy acid isomeroreductase, catalytic domain	1	1
PF07992	Pyridine nucleotide-disulphide oxidoreductase	14	16	yes
PF07993	Male sterility protein	7	7	yes
PF07994	Myo-inositol-1-phosphate synthase	1	1
PF07998	Peptidase family M54	1	1
PF08022	FAD-binding domain	1	1	yes
PF08028	Acyl-CoA dehydrogenase, C-terminal domain	1	1
PF08030	Ferric reductase NAD binding domain	4	5	yes
PF08031	Berberine and berberine like		3	yes
PF08038	TOM7 family	1
PF08045	Cell division control protein 14, SIN component	1	1
PF08058	Nuclear pore complex component	1	1
PF08059	SEP domain	1	1
PF08069	Ribosomal S13/S15 N-terminal domain	1	1
PF08079	Ribosomal L30 N-terminal domain	1	1
PF08083	PROCN (NUC071) domain	1	1
PF08101	Domain of unknown function (DUF1708)	1	1
PF08118	Yeast mitochondrial distribution and morphology (MDM) proteins	1	1
PF08122	NADH-ubiquinone oxidoreductase B12 subunit family	1	1
PF08123	Histone methylation protein DOT1	1	1
PF08125	Mannitol dehydrogenase C-terminal domain	2	2	yes
PF08144	CPL (NUC119) domain	1	1
PF08145	BOP1NT (NUC169) domain	1	1	yes
PF08146	BP28CT (NUC211) domain	1	1
PF08148	DSHCT (NUC185) domain	1	1
PF08149	BING4CT (NUC141) domain	1	1
PF08153	NGP1NT (NUC091) domain	1	1
PF08154	NLE (NUC135) domain	1	1	yes
PF08155	NOGCT (NUC087) domain	1	1
PF08159	NUC153 domain	2	2	yes
PF08161	NUC173 domain	1	1
PF08164	Apoptosis-antagonizing transcription factor, C-terminal	1	1
PF08167	rRNA processing/ribosome biogenesis	1	1
PF08172	CASP C terminal	1	1
PF08174	Cell division protein anillin	1	1	yes
PF08193	INO80 complex subunit Ies4	1	1
PF08202	Mis12-Mtw1 protein family	1	1
PF08208	DNA-directed RNA polymerase I subunit RPA34.5	1	1
PF08212	Lipocalin-like domain	1	1
PF08213	Mitochondrial domain of unknown function (DUF1713)	1	1
PF08214	Histone acetylation protein	1	1
PF08216	Catenin-beta-like, Arm-motif containing nuclear	1	1
PF08217	Fungal domain of unknown function (DUF1712)	1	1
PF08219	Outer membrane protein TOM13	1	1
PF08227	DASH complex subunit Hsk3 like	1
PF08228	RNase P subunit Pop3		1
PF08229	ER membrane protein SH3	1	1	yes
PF08231	SYF2 splicing factor	1	1
PF08232	Striatin family	1	1	yes
PF08234	Chromosome segregation protein Spc25	1	1
PF08235	LNS2 (Lipin/Ned1/Smp2)	1	1
PF08238	Sel1 repeat	3	3	yes
PF08240	Alcohol dehydrogenase GroES-like domain	25	28	yes
PF08241	Methyltransferase domain	9	9	yes
PF08242	Methyltransferase domain	2	2	yes
PF08243	SPT2 chromatin protein	1	1	yes
PF08265	YL1 nuclear protein C-terminal domain	1	1
PF08285	Dolichol-phosphate mannosyltransferase subunit 3 (DPM3)	1	1
PF08286	Spc24 subunit of Ndc80	1	1
PF08287	Spc19	1	1
PF08288	PIGA (GPI anchor biosynthesis)	1	1	yes
PF08292	RNA polymerase III subunit Rpc25	1	1
PF08293	Mitochondrial ribosomal subunit S27	1	1
PF08294	TIM21	1	1
PF08295	Sin3 family co-repressor	1	1
PF08297	U3 snoRNA associated	1	1
PF08311	Mad3/BUB1 homology region 1	1	1	yes
PF08312	cwf21 domain	1	1
PF08313	SCA7, zinc-binding domain	2	2
PF08314	Secretory pathway protein Sec39	1	1
PF08315	cwf18 pre-mRNA splicing factor	1	1
PF08316	Pal1 cell morphology protein	2	2
PF08317	Spc7 kinetochore protein	1
PF08318	COG4 transport protein	1	1
PF08320	PIG-X / PBN1	1	1
PF08323	Starch synthase catalytic domain	1	1	yes
PF08324	PUL domain	1	1	yes
PF08325	WLM domain	3	3
PF08326	Acetyl-CoA carboxylase, central region	1	1	yes
PF08356	EF hand associated	1	1	yes
PF08367	Peptidase M16C associated	1	1
PF08375	Proteasome regulatory subunit C-terminal	1	1
PF08385	Dynein heavy chain, N-terminal region 1	1	1
PF08386	TAP-like protein	7	6
PF08389	Exportin 1-like protein	2	2
PF08418	DNA polymerase alpha subunit B N-terminal	1	1
PF08423	Rad51	2	2
PF08424	NRDE-2, necessary for RNA interference	1	1
PF08426	ICE2	1	1
PF08427	Domain of unknown function (DUF1741)	1	1
PF08429	PLU-1-like protein	1	1	yes
PF08432	AAA-ATPase Vps4-associated protein 1	1	1
PF08433	Chromatin associated protein KTI12	1	1
PF08438	GTPase of unknown function C-terminal	1	1
PF08442	ATP-grasp domain	2	3	yes
PF08445	FR47-like protein		1
PF08447	PAS fold	1	2	yes
PF08449	UAA transporter family	3	3	yes
PF08450	SMP-30/Gluconolaconase/LRE-like region	5	6	yes
PF08457	Sfi1 spindle body protein	1	1
PF08477	Miro-like protein		1
PF08490	Domain of unknown function (DUF1744)	1	1
PF08491	Squalene epoxidase	1	1	yes
PF08492	SRP72 RNA-binding domain	1	1
PF08493	Aflatoxin regulatory protein	1	2	yes
PF08498	Sterol methyltransferase C-terminal	2	2	yes
PF08501	Shikimate dehydrogenase substrate binding domain	1	1
PF08507	COPI associated protein	1	1
PF08508	Fungal domain of unknown function (DUF1746)	1	1
PF08510	PIG-P	1	1
[truncated: 943 more rows]

## Sheet: Suppl. Table 2
Table S2. Colletotrichum sublineola orthologs of C. graminicola genes, identified by two methods.
C. graminicola GeneID	C. sublineola ortholog	OrthoMCL	RBH
GLRG_00001		Not Annotated by OrthoMCL	Cgram Only
GLRG_00002	CSUB_022300	SHARED CgramCsub	SHARED CgramCsub
GLRG_00003	CSUB_022310	CgramCsubChig	CgramCsubChig
GLRG_00004	CSUB_022330	CgramCsubChig	CgramCsubChig
GLRG_00005		Not Annotated by OrthoMCL	Cgram Only
GLRG_00006	CSUB_022360	CgramCsubChig	CgramCsubChig
GLRG_00007	CSUB_022370	CgramCsubChig	CgramCsubChig
GLRG_00008	CSUB_022380	CgramCsubChig	CgramCsubChig
GLRG_00009	CSUB_022390	CgramCsubChig	CgramCsubChig
GLRG_00010	CSUB_022400	CgramCsubChig	CgramCsubChig
GLRG_00011	CSUB_022410	CgramCsubChig	CgramCsubChig
GLRG_00012	CSUB_022420	CgramCsubChig	CgramCsubChig
GLRG_00013	CSUB_022430	CgramCsubChig	CgramCsubChig
GLRG_00014	CSUB_022440	CgramCsubChig	CgramCsubChig
GLRG_00015	CSUB_022450	CgramCsubChig	CgramCsubChig
GLRG_00016	CSUB_022460	CgramCsubChig	CgramCsubChig
GLRG_00017	CSUB_022470	CgramCsubChig	CgramCsubChig
GLRG_00018	CSUB_022480	CgramCsubChig	CgramCsubChig
GLRG_00019	CSUB_022490	CgramCsubChig	CgramCsubChig
GLRG_00020	CSUB_022500	CgramCsubChig	CgramCsubChig
GLRG_00021	CSUB_022510	CgramCsubChig	CgramCsubChig
GLRG_00022	CSUB_022520	CgramCsubChig	CgramCsubChig
GLRG_00023	CSUB_022530	CgramCsubChig	CgramCsubChig
GLRG_00024	CSUB_022540	CgramCsubChig	CgramCsubChig
GLRG_00025	CSUB_022550	CgramCsubChig	CgramCsubChig
GLRG_00026	CSUB_022560	SHARED CgramCsub	SHARED CgramCsub
GLRG_00027	CSUB_022580	CgramCsubChig	CgramCsubChig
GLRG_00028	CSUB_022590	Not Annotated by OrthoMCL	CgramCsubChig
GLRG_00029	CSUB_022600	CgramCsubChig	CgramCsubChig
GLRG_00030	CSUB_022610	CgramCsubChig	CgramCsubChig
GLRG_00031	CSUB_022630	CgramCsubChig	CgramCsubChig
GLRG_00032	CSUB_022640	CgramCsubChig	CgramCsubChig
GLRG_00033	CSUB_022650	CgramCsubChig	CgramCsubChig
GLRG_00034	CSUB_022660	CgramCsubChig	CgramCsubChig
GLRG_00035	CSUB_022670	CgramCsubChig	CgramCsubChig
GLRG_00036	CSUB_022680	CgramCsubChig	CgramCsubChig
GLRG_00037		CgramCsubChig	SHARED CgramChig
GLRG_00038	CSUB_106940	CgramCsubChig	CgramCsubChig
GLRG_00039	CSUB_106950	CgramCsubChig	CgramCsubChig
GLRG_00040	CSUB_009380	SHARED CgramCsub	SHARED CgramCsub
GLRG_00041	CSUB_022700	CgramCsubChig	CgramCsubChig
GLRG_00042	CSUB_022710	CgramCsubChig	CgramCsubChig
GLRG_00043	CSUB_022730	CgramCsubChig	CgramCsubChig
GLRG_00044	CSUB_022740	CgramCsubChig	CgramCsubChig
GLRG_00045	CSUB_022760	CgramCsubChig	CgramCsubChig
GLRG_00046	CSUB_118620	SHARED CgramCsub	SHARED CgramCsub
GLRG_00047	CSUB_092270	Not Annotated by OrthoMCL	CgramCsubChig
GLRG_00048	CSUB_022780	CgramCsubChig	CgramCsubChig
GLRG_00049	CSUB_022790	CgramCsubChig	CgramCsubChig
GLRG_00050	CSUB_022800	CgramCsubChig	CgramCsubChig
GLRG_00051	CSUB_022810	CgramCsubChig	CgramCsubChig
GLRG_00052	CSUB_022820	CgramCsubChig	CgramCsubChig
GLRG_00053	CSUB_022830	CgramCsubChig	CgramCsubChig
GLRG_00054	CSUB_022840	CgramCsubChig	CgramCsubChig
GLRG_00055	CSUB_022850	CgramCsubChig	CgramCsubChig
GLRG_00056	CSUB_022860	CgramCsubChig	CgramCsubChig
GLRG_00057	CSUB_022870	CgramCsubChig	CgramCsubChig
GLRG_00058	CSUB_022880	CgramCsubChig	CgramCsubChig
GLRG_00059	CSUB_022890	CgramCsubChig	CgramCsubChig
GLRG_00060	CSUB_022910	CgramCsubChig	CgramCsubChig
GLRG_00061	CSUB_022920	CgramCsubChig	CgramCsubChig
GLRG_00062	CSUB_022930	CgramCsubChig	CgramCsubChig
GLRG_00063	CSUB_022940	CgramCsubChig	CgramCsubChig
GLRG_00064	CSUB_022950	CgramCsubChig	CgramCsubChig
GLRG_00065	CSUB_022960	CgramCsubChig	CgramCsubChig
GLRG_00066		Not Annotated by OrthoMCL	Cgram Only
GLRG_00067	CSUB_022970	CgramCsubChig	CgramCsubChig
GLRG_00068		Not Annotated by OrthoMCL	Cgram Only
GLRG_00069	CSUB_022980	CgramCsubChig	CgramCsubChig
GLRG_00070	CSUB_023000	CgramCsubChig	CgramCsubChig
GLRG_00071	CSUB_023010	CgramCsubChig	CgramCsubChig
GLRG_00072	CSUB_023020	CgramCsubChig	CgramCsubChig
GLRG_00073	CSUB_023030	CgramCsubChig	CgramCsubChig
GLRG_00074	CSUB_023040	CgramCsubChig	CgramCsubChig
GLRG_00075	CSUB_023050	CgramCsubChig	CgramCsubChig
GLRG_00076		Not Annotated by OrthoMCL	Cgram Only
GLRG_00077	CSUB_023060	CgramCsubChig	CgramCsubChig
GLRG_00078	CSUB_023070	CgramCsubChig	CgramCsubChig
GLRG_00079	CSUB_023080	CgramCsubChig	CgramCsubChig
GLRG_00080	CSUB_023090	SHARED CgramCsub	SHARED CgramCsub
GLRG_00081	CSUB_023100	CgramCsubChig	CgramCsubChig
GLRG_00082	CSUB_023110	CgramCsubChig	CgramCsubChig
GLRG_00083	CSUB_023120	CgramCsubChig	CgramCsubChig
GLRG_00084	CSUB_023130	CgramCsubChig	CgramCsubChig
GLRG_00085	CSUB_023140	SHARED CgramCsub	CgramCsubChig
GLRG_00086	CSUB_023160	CgramCsubChig	CgramCsubChig
GLRG_00087		Cgram Only	Cgram Only
GLRG_00088	CSUB_023180	CgramCsubChig	CgramCsubChig
GLRG_00089	CSUB_023190	CgramCsubChig	CgramCsubChig
GLRG_00090	CSUB_023200	CgramCsubChig	CgramCsubChig
GLRG_00091	CSUB_023210	CgramCsubChig	CgramCsubChig
GLRG_00092	CSUB_023220	CgramCsubChig	CgramCsubChig
GLRG_00093	CSUB_023230	CgramCsubChig	CgramCsubChig
GLRG_00094	CSUB_023240	CgramCsubChig	CgramCsubChig
GLRG_00095	CSUB_023250	CgramCsubChig	CgramCsubChig
GLRG_00096	CSUB_023260	CgramCsubChig	CgramCsubChig
GLRG_00097	CSUB_023270	CgramCsubChig	CgramCsubChig
GLRG_00098	CSUB_023280	CgramCsubChig	CgramCsubChig
GLRG_00099	CSUB_023170	CgramCsubChig	CgramCsubChig
GLRG_00100	CSUB_023290	CgramCsubChig	CgramCsubChig
GLRG_00101	CSUB_023300	CgramCsubChig	CgramCsubChig
GLRG_00102	CSUB_023310	CgramCsubChig	CgramCsubChig
GLRG_00103	CSUB_023320	CgramCsubChig	CgramCsubChig
GLRG_00104	CSUB_023330	CgramCsubChig	CgramCsubChig
GLRG_00105	CSUB_023340	CgramCsubChig	CgramCsubChig
GLRG_00106	CSUB_023350	CgramCsubChig	CgramCsubChig
GLRG_00107	CSUB_023360	CgramCsubChig	CgramCsubChig
GLRG_00108	CSUB_023370	CgramCsubChig	CgramCsubChig
GLRG_00109	CSUB_023380	CgramCsubChig	CgramCsubChig
GLRG_00110	CSUB_023390	CgramCsubChig	CgramCsubChig
GLRG_00111	CSUB_023400	SHARED CgramCsub	SHARED CgramCsub
GLRG_00112	CSUB_023410	CgramCsubChig	CgramCsubChig
GLRG_00113	CSUB_023420	Not Annotated by OrthoMCL	SHARED CgramCsub
GLRG_00114	CSUB_023430	SHARED CgramCsub	SHARED CgramCsub
GLRG_00115	CSUB_023440	CgramCsubChig	CgramCsubChig
GLRG_00116	CSUB_023450	CgramCsubChig	CgramCsubChig
GLRG_00117	CSUB_023460	CgramCsubChig	CgramCsubChig
GLRG_00118	CSUB_023470	CgramCsubChig	CgramCsubChig
GLRG_00119	CSUB_023480	CgramCsubChig	CgramCsubChig
GLRG_00120	CSUB_023490	CgramCsubChig	CgramCsubChig
GLRG_00121	CSUB_023500	CgramCsubChig	CgramCsubChig
GLRG_00122	CSUB_023510	CgramCsubChig	CgramCsubChig
GLRG_00123	CSUB_023520	CgramCsubChig	CgramCsubChig
GLRG_00124		SHARED CgramChig	SHARED CgramChig
GLRG_00125	CSUB_023530	CgramCsubChig	CgramCsubChig
GLRG_00126	CSUB_023540	CgramCsubChig	CgramCsubChig
GLRG_00127		Not Annotated by OrthoMCL	Cgram Only
GLRG_00128	CSUB_023550	CgramCsubChig	CgramCsubChig
GLRG_00129	CSUB_023560	CgramCsubChig	CgramCsubChig
GLRG_00130	CSUB_023580	CgramCsubChig	CgramCsubChig
GLRG_00131	CSUB_023590	CgramCsubChig	CgramCsubChig
GLRG_00132		Not Annotated by OrthoMCL	Cgram Only
GLRG_00133		Cgram Only	Cgram Only
GLRG_00134	CSUB_023610	CgramCsubChig	CgramCsubChig
GLRG_00135	CSUB_023620	CgramCsubChig	CgramCsubChig
GLRG_00136	CSUB_023630	CgramCsubChig	CgramCsubChig
GLRG_00137	CSUB_023640	CgramCsubChig	CgramCsubChig
GLRG_00138	CSUB_023650	CgramCsubChig	CgramCsubChig
GLRG_00139	CSUB_023660	CgramCsubChig	CgramCsubChig
GLRG_00140	CSUB_023670	CgramCsubChig	CgramCsubChig
GLRG_00141	CSUB_023690	CgramCsubChig	CgramCsubChig
GLRG_00142	CSUB_023700	CgramCsubChig	CgramCsubChig
GLRG_00143	CSUB_023710	CgramCsubChig	CgramCsubChig
GLRG_00144	CSUB_023720	Not Annotated by OrthoMCL	SHARED CgramCsub
GLRG_00145	CSUB_023730	CgramCsubChig	CgramCsubChig
GLRG_00146	CSUB_023740	CgramCsubChig	CgramCsubChig
GLRG_00147	CSUB_023750	CgramCsubChig	CgramCsubChig
GLRG_00148	CSUB_023760	CgramCsubChig	CgramCsubChig
GLRG_00149	CSUB_023770	CgramCsubChig	CgramCsubChig
GLRG_00150	CSUB_023780	CgramCsubChig	CgramCsubChig
GLRG_00151	CSUB_023790	CgramCsubChig	CgramCsubChig
GLRG_00152	CSUB_023800	CgramCsubChig	CgramCsubChig
GLRG_00153	CSUB_023810	CgramCsubChig	CgramCsubChig
GLRG_00154	CSUB_023820	CgramCsubChig	CgramCsubChig
GLRG_00155	CSUB_023830	CgramCsubChig	CgramCsubChig
GLRG_00156	CSUB_023840	CgramCsubChig	CgramCsubChig
GLRG_00157	CSUB_023850	CgramCsubChig	CgramCsubChig
GLRG_00158	CSUB_023860	CgramCsubChig	CgramCsubChig
GLRG_00159	CSUB_023870	CgramCsubChig	CgramCsubChig
GLRG_00160	CSUB_023880	CgramCsubChig	CgramCsubChig
GLRG_00161	CSUB_023890	CgramCsubChig	CgramCsubChig
GLRG_00162	CSUB_023900	CgramCsubChig	CgramCsubChig
GLRG_00163	CSUB_023910	CgramCsubChig	CgramCsubChig
GLRG_00164	CSUB_023920	CgramCsubChig	CgramCsubChig
GLRG_00165	CSUB_023930	CgramCsubChig	CgramCsubChig
GLRG_00166	CSUB_023940	CgramCsubChig	CgramCsubChig
GLRG_00167	CSUB_023950	SHARED CgramCsub	SHARED CgramCsub
GLRG_00168	CSUB_023960	CgramCsubChig	CgramCsubChig
GLRG_00169	CSUB_023970	CgramCsubChig	CgramCsubChig
GLRG_00170		Not Annotated by OrthoMCL	Cgram Only
GLRG_00171	CSUB_023990	CgramCsubChig	CgramCsubChig
GLRG_00172	CSUB_024000	CgramCsubChig	CgramCsubChig
GLRG_00173	CSUB_024010	CgramCsubChig	CgramCsubChig
GLRG_00174	CSUB_024020	CgramCsubChig	CgramCsubChig
GLRG_00175	CSUB_024030	CgramCsubChig	CgramCsubChig
GLRG_00176	CSUB_024040	CgramCsubChig	CgramCsubChig
GLRG_00177	CSUB_024050	CgramCsubChig	CgramCsubChig
GLRG_00178	CSUB_024060	CgramCsubChig	CgramCsubChig
GLRG_00179	CSUB_024070	CgramCsubChig	CgramCsubChig
GLRG_00180		CgramCsubChig	Cgram Only
GLRG_00181	CSUB_024090	CgramCsubChig	CgramCsubChig
GLRG_00182	CSUB_024100	CgramCsubChig	CgramCsubChig
GLRG_00183	CSUB_024110	CgramCsubChig	CgramCsubChig
GLRG_00184	CSUB_024120	CgramCsubChig	CgramCsubChig
GLRG_00185	CSUB_024130	CgramCsubChig	CgramCsubChig
GLRG_00186	CSUB_024140	CgramCsubChig	CgramCsubChig
GLRG_00187	CSUB_024150	CgramCsubChig	CgramCsubChig
GLRG_00188	CSUB_024160	CgramCsubChig	CgramCsubChig
GLRG_00189	CSUB_024170	CgramCsubChig	CgramCsubChig
GLRG_00190	CSUB_024190	CgramCsubChig	CgramCsubChig
GLRG_00191	CSUB_024200	CgramCsubChig	CgramCsubChig
GLRG_00192	CSUB_024210	CgramCsubChig	CgramCsubChig
GLRG_00193	CSUB_024220	CgramCsubChig	CgramCsubChig
GLRG_00194	CSUB_128230	CgramCsubChig	CgramCsubChig
GLRG_00195	CSUB_128220	CgramCsubChig	CgramCsubChig
GLRG_00196	CSUB_128210	CgramCsubChig	CgramCsubChig
GLRG_00197		Not Annotated by OrthoMCL	Cgram Only
GLRG_00198	CSUB_128200	CgramCsubChig	CgramCsubChig
GLRG_00199		Not Annotated by OrthoMCL	Cgram Only
GLRG_00200		SHARED CgramChig	SHARED CgramChig
GLRG_00201	CSUB_131630	CgramCsubChig	CgramCsubChig
GLRG_00202	CSUB_128180	CgramCsubChig	CgramCsubChig
GLRG_00203	CSUB_122850	CgramCsubChig	CgramCsubChig
GLRG_00204	CSUB_122840	CgramCsubChig	CgramCsubChig
GLRG_00205	CSUB_122830	CgramCsubChig	CgramCsubChig
GLRG_00206	CSUB_122820	CgramCsubChig	CgramCsubChig
GLRG_00207	CSUB_122810	CgramCsubChig	CgramCsubChig
GLRG_00208	CSUB_122800	CgramCsubChig	CgramCsubChig
GLRG_00209	CSUB_122790	CgramCsubChig	CgramCsubChig
GLRG_00210	CSUB_122780	CgramCsubChig	CgramCsubChig
GLRG_00211	CSUB_122770	SHARED CgramCsub	SHARED CgramCsub
GLRG_00212	CSUB_122760	CgramCsubChig	CgramCsubChig
GLRG_00213	CSUB_122750	CgramCsubChig	CgramCsubChig
GLRG_00214	CSUB_122740	CgramCsubChig	CgramCsubChig
GLRG_00215	CSUB_122730	CgramCsubChig	CgramCsubChig
GLRG_00216	CSUB_122720	CgramCsubChig	CgramCsubChig
GLRG_00217	CSUB_122710	CgramCsubChig	CgramCsubChig
GLRG_00218	CSUB_122700	CgramCsubChig	CgramCsubChig
GLRG_00219	CSUB_122690	CgramCsubChig	CgramCsubChig
GLRG_00220	CSUB_122680	CgramCsubChig	CgramCsubChig
GLRG_00221	CSUB_122670	SHARED CgramCsub	SHARED CgramCsub
GLRG_00222		Not Annotated by OrthoMCL	Cgram Only
GLRG_00223	CSUB_122660	CgramCsubChig	CgramCsubChig
GLRG_00224		SHARED CgramChig	SHARED CgramChig
GLRG_00225		SHARED CgramChig	SHARED CgramChig
GLRG_00226	CSUB_122630	CgramCsubChig	CgramCsubChig
GLRG_00227	CSUB_122620	CgramCsubChig	CgramCsubChig
GLRG_00228	CSUB_043860	CgramCsubChig	CgramCsubChig
GLRG_00229	CSUB_043850	CgramCsubChig	CgramCsubChig
GLRG_00230	CSUB_043830	CgramCsubChig	CgramCsubChig
GLRG_00231	CSUB_043820	CgramCsubChig	CgramCsubChig
GLRG_00232	CSUB_043810	CgramCsubChig	CgramCsubChig
GLRG_00233	CSUB_043800	SHARED CgramCsub	CgramCsubChig
GLRG_00234	CSUB_043790	CgramCsubChig	CgramCsubChig
GLRG_00235	CSUB_043780	CgramCsubChig	CgramCsubChig
GLRG_00236	CSUB_043770	CgramCsubChig	CgramCsubChig
GLRG_00237	CSUB_043760	SHARED CgramCsub	CgramCsubChig
GLRG_00238	CSUB_043750	SHARED CgramCsub	SHARED CgramCsub
GLRG_00239	CSUB_043740	CgramCsubChig	CgramCsubChig
GLRG_00240	CSUB_043730	CgramCsubChig	CgramCsubChig
GLRG_00241	CSUB_043710	CgramCsubChig	CgramCsubChig
GLRG_00242	CSUB_043700	SHARED CgramCsub	CgramCsubChig
GLRG_00243	CSUB_043690	CgramCsubChig	CgramCsubChig
GLRG_00244	CSUB_043680	SHARED CgramCsub	CgramCsubChig
GLRG_00245	CSUB_043670	CgramCsubChig	CgramCsubChig
GLRG_00246	CSUB_043660	SHARED CgramCsub	SHARED CgramCsub
GLRG_00247	CSUB_043650	CgramCsubChig	CgramCsubChig
GLRG_00248	CSUB_043640	SHARED CgramCsub	SHARED CgramCsub
GLRG_00249	CSUB_043630	CgramCsubChig	CgramCsubChig
GLRG_00250	CSUB_043620	CgramCsubChig	CgramCsubChig
GLRG_00251	CSUB_043610	SHARED CgramChig	CgramCsubChig
GLRG_00252	CSUB_043590	SHARED CgramCsub	SHARED CgramCsub
GLRG_00253	CSUB_043580	CgramCsubChig	CgramCsubChig
GLRG_00254	CSUB_043570	CgramCsubChig	CgramCsubChig
GLRG_00255	CSUB_043560	SHARED CgramCsub	CgramCsubChig
GLRG_00256	CSUB_043550	CgramCsubChig	CgramCsubChig
GLRG_00257		Not Annotated by OrthoMCL	Cgram Only
GLRG_00258	CSUB_043530	CgramCsubChig	CgramCsubChig
GLRG_00259		SHARED CgramChig	SHARED CgramChig
GLRG_00260	CSUB_043520	CgramCsubChig	CgramCsubChig
GLRG_00261	CSUB_043510	CgramCsubChig	CgramCsubChig
GLRG_00262	CSUB_043470	CgramCsubChig	CgramCsubChig
GLRG_00263	CSUB_043460	CgramCsubChig	CgramCsubChig
GLRG_00264	CSUB_043450	SHARED CgramCsub	CgramCsubChig
GLRG_00265		Not Annotated by OrthoMCL	Cgram Only
GLRG_00266	CSUB_043440	CgramCsubChig	CgramCsubChig
GLRG_00267	CSUB_043430	CgramCsubChig	CgramCsubChig
GLRG_00268	CSUB_043410	CgramCsubChig	CgramCsubChig
GLRG_00269	CSUB_043400	CgramCsubChig	CgramCsubChig
GLRG_00270	CSUB_043390	CgramCsubChig	CgramCsubChig
GLRG_00271	CSUB_043370	CgramCsubChig	CgramCsubChig
GLRG_00272	CSUB_043360	CgramCsubChig	CgramCsubChig
GLRG_00273	CSUB_043340	CgramCsubChig	CgramCsubChig
GLRG_00274	CSUB_043330	CgramCsubChig	CgramCsubChig
GLRG_00275	CSUB_043320	CgramCsubChig	CgramCsubChig
GLRG_00276	CSUB_043310	Not Annotated by OrthoMCL	SHARED CgramCsub
GLRG_00277	CSUB_043300	SHARED CgramCsub	SHARED CgramCsub
GLRG_00278	CSUB_043290	CgramCsubChig	CgramCsubChig
GLRG_00279		Not Annotated by OrthoMCL	Cgram Only
GLRG_00280	CSUB_043280	CgramCsubChig	CgramCsubChig
GLRG_00281	CSUB_043270	CgramCsubChig	CgramCsubChig
GLRG_00282	CSUB_043250	SHARED CgramCsub	CgramCsubChig
GLRG_00283	CSUB_043240	CgramCsubChig	CgramCsubChig
GLRG_00284	CSUB_043230	CgramCsubChig	CgramCsubChig
GLRG_00285		Not Annotated by OrthoMCL	Cgram Only
GLRG_00286	CSUB_043210	SHARED CgramCsub	SHARED CgramCsub
GLRG_00287	CSUB_043200	CgramCsubChig	CgramCsubChig
GLRG_00288	CSUB_043160	CgramCsubChig	CgramCsubChig
GLRG_00289	CSUB_043150	CgramCsubChig	CgramCsubChig
GLRG_00290	CSUB_043140	CgramCsubChig	CgramCsubChig
GLRG_00291	CSUB_043130	CgramCsubChig	CgramCsubChig
GLRG_00292	CSUB_043120	CgramCsubChig	CgramCsubChig
GLRG_00293	CSUB_043100	CgramCsubChig	CgramCsubChig
GLRG_00294	CSUB_043080	CgramCsubChig	CgramCsubChig
GLRG_00295	CSUB_042790	CgramCsubChig	CgramCsubChig
GLRG_00296	CSUB_129420	SHARED CgramCsub	SHARED CgramCsub
GLRG_00297	CSUB_043070	CgramCsubChig	CgramCsubChig
GLRG_00298	CSUB_043060	CgramCsubChig	CgramCsubChig
GLRG_00299	CSUB_043050	CgramCsubChig	CgramCsubChig
GLRG_00300	CSUB_043040	CgramCsubChig	CgramCsubChig
GLRG_00301	CSUB_043030	CgramCsubChig	CgramCsubChig
GLRG_00302	CSUB_043020	CgramCsubChig	CgramCsubChig
GLRG_00303	CSUB_043010	CgramCsubChig	CgramCsubChig
GLRG_00304	CSUB_043000	CgramCsubChig	CgramCsubChig
GLRG_00305	CSUB_042990	CgramCsubChig	CgramCsubChig
GLRG_00306	CSUB_042980	SHARED CgramCsub	CgramCsubChig
GLRG_00307	CSUB_042970	CgramCsubChig	CgramCsubChig
GLRG_00308	CSUB_042960	CgramCsubChig	CgramCsubChig
GLRG_00309	CSUB_042950	CgramCsubChig	CgramCsubChig
GLRG_00310	CSUB_042940	CgramCsubChig	CgramCsubChig
GLRG_00311	CSUB_042930	CgramCsubChig	CgramCsubChig
GLRG_00312	CSUB_042920	CgramCsubChig	CgramCsubChig
GLRG_00313	CSUB_042910	CgramCsubChig	CgramCsubChig
GLRG_00314	CSUB_042900	CgramCsubChig	CgramCsubChig
GLRG_00315	CSUB_042890	CgramCsubChig	CgramCsubChig
GLRG_00316	CSUB_042880	CgramCsubChig	CgramCsubChig
GLRG_00317	CSUB_042870	SHARED CgramCsub	SHARED CgramCsub
GLRG_00318		Not Annotated by OrthoMCL	Cgram Only
GLRG_00319		Not Annotated by OrthoMCL	Cgram Only
GLRG_00320		CgramCsubChig	Cgram Only
GLRG_00321	CSUB_042810	CgramCsubChig	CgramCsubChig
GLRG_00322	CSUB_100860	CgramCsubChig	CgramCsubChig
GLRG_00323		Not Annotated by OrthoMCL	Cgram Only
GLRG_00324		Not Annotated by OrthoMCL	Cgram Only
GLRG_00325	CSUB_042730	SHARED CgramCsub	SHARED CgramCsub
GLRG_00326	CSUB_042740	SHARED CgramCsub	SHARED CgramCsub
GLRG_00327	CSUB_042750	CgramCsubChig	CgramCsubChig
GLRG_00328	CSUB_042760	CgramCsubChig	CgramCsubChig
GLRG_00329	CSUB_042720	SHARED CgramCsub	SHARED CgramCsub
GLRG_00330	CSUB_042700	CgramCsubChig	CgramCsubChig
GLRG_00331	CSUB_042690	SHARED CgramCsub	SHARED CgramCsub
GLRG_00332	CSUB_042680	SHARED CgramCsub	SHARED CgramCsub
GLRG_00333	CSUB_042670	SHARED CgramCsub	SHARED CgramCsub
GLRG_00334	CSUB_042660	CgramCsubChig	CgramCsubChig
GLRG_00335	CSUB_132710	CgramCsubChig	CgramCsubChig
GLRG_00336	CSUB_042630	SHARED CgramCsub	CgramCsubChig
GLRG_00337	CSUB_042620	CgramCsubChig	CgramCsubChig
GLRG_00338	CSUB_042610	CgramCsubChig	CgramCsubChig
GLRG_00339	CSUB_042600	CgramCsubChig	CgramCsubChig
GLRG_00340	CSUB_042580	CgramCsubChig	CgramCsubChig
GLRG_00341	CSUB_042570	CgramCsubChig	CgramCsubChig
GLRG_00342		Not Annotated by OrthoMCL	Cgram Only
GLRG_00343	CSUB_042560	CgramCsubChig	CgramCsubChig
GLRG_00344	CSUB_042530	CgramCsubChig	CgramCsubChig
GLRG_00345	CSUB_042520	CgramCsubChig	CgramCsubChig
GLRG_00346	CSUB_042510	CgramCsubChig	CgramCsubChig
GLRG_00347	CSUB_042500	CgramCsubChig	CgramCsubChig
GLRG_00348	CSUB_042490	CgramCsubChig	CgramCsubChig
GLRG_00349	CSUB_042480	CgramCsubChig	CgramCsubChig
GLRG_00350		Not Annotated by OrthoMCL	Cgram Only
GLRG_00351	CSUB_042440	CgramCsubChig	CgramCsubChig
GLRG_00352	CSUB_042430	CgramCsubChig	CgramCsubChig
GLRG_00353	CSUB_042420	CgramCsubChig	CgramCsubChig
GLRG_00354	CSUB_042410	CgramCsubChig	CgramCsubChig
GLRG_00355	CSUB_042400	CgramCsubChig	CgramCsubChig
GLRG_00356	CSUB_042390	CgramCsubChig	CgramCsubChig
GLRG_00357	CSUB_042380	CgramCsubChig	CgramCsubChig
GLRG_00358	CSUB_042370	CgramCsubChig	CgramCsubChig
GLRG_00359	CSUB_042360	SHARED CgramCsub	SHARED CgramCsub
GLRG_00360		Not Annotated by OrthoMCL	Cgram Only
GLRG_00361		Cgram Only	Cgram Only
GLRG_00362		Not Annotated by OrthoMCL	Cgram Only
GLRG_00363		CgramCsubChig	Cgram Only
GLRG_00364		Cgram Only	Cgram Only
GLRG_00365	CSUB_123230	SHARED CgramCsub	SHARED CgramCsub
GLRG_00366	CSUB_118410	SHARED CgramCsub	SHARED CgramCsub
GLRG_00367		Not Annotated by OrthoMCL	Cgram Only
GLRG_00368		Not Annotated by OrthoMCL	Cgram Only
GLRG_00369		Not Annotated by OrthoMCL	Cgram Only
GLRG_00370	CSUB_040050	SHARED CgramCsub	SHARED CgramCsub
GLRG_00371	CSUB_110670	SHARED CgramCsub	SHARED CgramCsub
GLRG_00372	CSUB_012890	SHARED CgramCsub	SHARED CgramCsub
GLRG_00373	CSUB_012870	SHARED CgramCsub	SHARED CgramCsub
GLRG_00374	CSUB_042350	CgramCsubChig	CgramCsubChig
GLRG_00375	CSUB_042340	CgramCsubChig	CgramCsubChig
GLRG_00376	CSUB_042330	CgramCsubChig	CgramCsubChig
GLRG_00377	CSUB_042320	CgramCsubChig	CgramCsubChig
GLRG_00378	CSUB_042310	CgramCsubChig	CgramCsubChig
GLRG_00379		CgramCsubChig	SHARED CgramChig
GLRG_00380	CSUB_042300	CgramCsubChig	CgramCsubChig
GLRG_00381	CSUB_042290	CgramCsubChig	CgramCsubChig
GLRG_00382	CSUB_042280	CgramCsubChig	CgramCsubChig
GLRG_00383	CSUB_042270	CgramCsubChig	CgramCsubChig
GLRG_00384	CSUB_042260	CgramCsubChig	CgramCsubChig
GLRG_00385		Not Annotated by OrthoMCL	Cgram Only
GLRG_00386	CSUB_042250	CgramCsubChig	CgramCsubChig
GLRG_00387	CSUB_042240	CgramCsubChig	CgramCsubChig
GLRG_00388	CSUB_042230	CgramCsubChig	CgramCsubChig
GLRG_00389	CSUB_042220	CgramCsubChig	CgramCsubChig
GLRG_00390	CSUB_042210	CgramCsubChig	CgramCsubChig
GLRG_00391	CSUB_042200	CgramCsubChig	CgramCsubChig
GLRG_00392	CSUB_042190	CgramCsubChig	CgramCsubChig
GLRG_00393	CSUB_042180	CgramCsubChig	CgramCsubChig
GLRG_00394	CSUB_042170	CgramCsubChig	CgramCsubChig
GLRG_00395	CSUB_042160	CgramCsubChig	CgramCsubChig
GLRG_00396	CSUB_042150	CgramCsubChig	CgramCsubChig
GLRG_00397	CSUB_042140	CgramCsubChig	CgramCsubChig
GLRG_00398	CSUB_042130	CgramCsubChig	CgramCsubChig
GLRG_00399	CSUB_042120	CgramCsubChig	CgramCsubChig
GLRG_00400	CSUB_042110	CgramCsubChig	CgramCsubChig
GLRG_00401	CSUB_042100	CgramCsubChig	CgramCsubChig
GLRG_00402		Not Annotated by OrthoMCL	Cgram Only
GLRG_00403	CSUB_042070	CgramCsubChig	CgramCsubChig
GLRG_00404	CSUB_042060	CgramCsubChig	CgramCsubChig
GLRG_00405	CSUB_042050	CgramCsubChig	CgramCsubChig
GLRG_00406	CSUB_042030	CgramCsubChig	CgramCsubChig
GLRG_00407	CSUB_042020	CgramCsubChig	CgramCsubChig
GLRG_00408	CSUB_042010	CgramCsubChig	CgramCsubChig
GLRG_00409	CSUB_042000	CgramCsubChig	CgramCsubChig
GLRG_00410	CSUB_041990	CgramCsubChig	CgramCsubChig
GLRG_00411	CSUB_041980	CgramCsubChig	CgramCsubChig
GLRG_00412	CSUB_041970	CgramCsubChig	CgramCsubChig
GLRG_00413	CSUB_041960	CgramCsubChig	CgramCsubChig
GLRG_00414	CSUB_041950	CgramCsubChig	CgramCsubChig
GLRG_00415		SHARED CgramChig	SHARED CgramChig
GLRG_00416	CSUB_041940	CgramCsubChig	CgramCsubChig
GLRG_00417	CSUB_031270	CgramCsubChig	SHARED CgramCsub
GLRG_00418		CgramCsubChig	SHARED CgramChig
GLRG_00419	CSUB_031260	CgramCsubChig	CgramCsubChig
GLRG_00420		Not Annotated by OrthoMCL	Cgram Only
GLRG_00421	CSUB_031250	CgramCsubChig	CgramCsubChig
GLRG_00422	CSUB_031240	CgramCsubChig	CgramCsubChig
GLRG_00423	CSUB_031230	CgramCsubChig	CgramCsubChig
GLRG_00424	CSUB_031220	CgramCsubChig	CgramCsubChig
GLRG_00425	CSUB_031190	CgramCsubChig	CgramCsubChig
GLRG_00426	CSUB_031180	CgramCsubChig	CgramCsubChig
GLRG_00427	CSUB_031170	CgramCsubChig	CgramCsubChig
GLRG_00428	CSUB_031160	CgramCsubChig	CgramCsubChig
GLRG_00429	CSUB_031150	CgramCsubChig	CgramCsubChig
GLRG_00430		Not Annotated by OrthoMCL	Cgram Only
GLRG_00431	CSUB_031130	CgramCsubChig	CgramCsubChig
GLRG_00432	CSUB_031120	CgramCsubChig	CgramCsubChig
GLRG_00433	CSUB_031110	CgramCsubChig	CgramCsubChig
GLRG_00434		Not Annotated by OrthoMCL	Cgram Only
GLRG_00435	CSUB_031090	CgramCsubChig	CgramCsubChig
GLRG_00436	CSUB_031080	CgramCsubChig	CgramCsubChig
GLRG_00437	CSUB_031070	CgramCsubChig	CgramCsubChig
GLRG_00438	CSUB_031060	CgramCsubChig	CgramCsubChig
GLRG_00439	CSUB_031050	CgramCsubChig	CgramCsubChig
GLRG_00440	CSUB_031040	CgramCsubChig	CgramCsubChig
GLRG_00441	CSUB_031030	CgramCsubChig	CgramCsubChig
GLRG_00442	CSUB_031020	CgramCsubChig	CgramCsubChig
GLRG_00443	CSUB_031010	CgramCsubChig	CgramCsubChig
GLRG_00444	CSUB_031000	CgramCsubChig	CgramCsubChig
GLRG_00445	CSUB_030990	CgramCsubChig	CgramCsubChig
GLRG_00446		Not Annotated by OrthoMCL	Cgram Only
GLRG_00447	CSUB_030980	CgramCsubChig	CgramCsubChig
GLRG_00448		Not Annotated by OrthoMCL	Cgram Only
GLRG_00449	CSUB_030960	SHARED CgramCsub	SHARED CgramCsub
GLRG_00450	CSUB_065250	Not Annotated by OrthoMCL	SHARED CgramCsub
GLRG_00451	CSUB_030950	CgramCsubChig	CgramCsubChig
GLRG_00452	CSUB_030940	CgramCsubChig	CgramCsubChig
GLRG_00453		Not Annotated by OrthoMCL	Cgram Only
GLRG_00454	CSUB_129450	CgramCsubChig	CgramCsubChig
GLRG_00455	CSUB_129430	CgramCsubChig	CgramCsubChig
GLRG_00456	CSUB_132770	SHARED CgramChig	CgramCsubChig
GLRG_00457	CSUB_030910	SHARED CgramCsub	SHARED CgramCsub
GLRG_00458	CSUB_030900	CgramCsubChig	CgramCsubChig
GLRG_00459	CSUB_030890	CgramCsubChig	CgramCsubChig
GLRG_00460	CSUB_030880	CgramCsubChig	CgramCsubChig
GLRG_00461	CSUB_030870	CgramCsubChig	CgramCsubChig
GLRG_00462	CSUB_030860	CgramCsubChig	CgramCsubChig
GLRG_00463		CgramCsubChig	SHARED CgramChig
GLRG_00464	CSUB_030840	CgramCsubChig	CgramCsubChig
GLRG_00465	CSUB_030830	CgramCsubChig	CgramCsubChig
GLRG_00466	CSUB_030820	CgramCsubChig	CgramCsubChig
GLRG_00467		Not Annotated by OrthoMCL	Cgram Only
GLRG_00468	CSUB_030660	CgramCsubChig	CgramCsubChig
GLRG_00469	CSUB_030730	CgramCsubChig	CgramCsubChig
GLRG_00470	CSUB_030750	CgramCsubChig	CgramCsubChig
GLRG_00471	CSUB_030760	CgramCsubChig	CgramCsubChig
GLRG_00472	CSUB_030770	CgramCsubChig	CgramCsubChig
GLRG_00473	CSUB_003670	CgramCsubChig	CgramCsubChig
GLRG_00474	CSUB_003660	CgramCsubChig	CgramCsubChig
GLRG_00475		Not Annotated by OrthoMCL	Cgram Only
GLRG_00476	CSUB_003650	CgramCsubChig	CgramCsubChig
GLRG_00477	CSUB_020170	CgramCsubChig	CgramCsubChig
GLRG_00478	CSUB_003640	CgramCsubChig	CgramCsubChig
GLRG_00479	CSUB_003630	CgramCsubChig	CgramCsubChig
GLRG_00480	CSUB_019970	CgramCsubChig	CgramCsubChig
GLRG_00481	CSUB_003620	CgramCsubChig	CgramCsubChig
GLRG_00482	CSUB_003610	CgramCsubChig	CgramCsubChig
GLRG_00483	CSUB_003600	CgramCsubChig	CgramCsubChig
GLRG_00484	CSUB_003590	CgramCsubChig	CgramCsubChig
GLRG_00485	CSUB_003580	CgramCsubChig	CgramCsubChig
GLRG_00486	CSUB_003570	CgramCsubChig	CgramCsubChig
GLRG_00487	CSUB_003560	CgramCsubChig	CgramCsubChig
GLRG_00488	CSUB_003550	SHARED CgramCsub	CgramCsubChig
GLRG_00489	CSUB_003540	CgramCsubChig	CgramCsubChig
GLRG_00490	CSUB_003530	CgramCsubChig	CgramCsubChig
GLRG_00491	CSUB_003520	CgramCsubChig	CgramCsubChig
GLRG_00492		Cgram Only	Cgram Only
GLRG_00493	CSUB_003510	CgramCsubChig	CgramCsubChig
GLRG_00494	CSUB_003500	SHARED CgramCsub	SHARED CgramCsub
GLRG_00495	CSUB_003490	CgramCsubChig	CgramCsubChig
GLRG_00496	CSUB_003480	CgramCsubChig	CgramCsubChig
GLRG_00497	CSUB_003470	CgramCsubChig	CgramCsubChig
GLRG_00498	CSUB_003460	CgramCsubChig	CgramCsubChig
GLRG_00499	CSUB_003450	CgramCsubChig	CgramCsubChig
GLRG_00500	CSUB_003440	CgramCsubChig	CgramCsubChig
GLRG_00501	CSUB_003430	CgramCsubChig	CgramCsubChig
GLRG_00502	CSUB_003420	CgramCsubChig	CgramCsubChig
GLRG_00503	CSUB_003410	CgramCsubChig	CgramCsubChig
GLRG_00504	CSUB_003400	CgramCsubChig	CgramCsubChig
GLRG_00505	CSUB_003390	CgramCsubChig	CgramCsubChig
GLRG_00506	CSUB_003380	CgramCsubChig	CgramCsubChig
GLRG_00507	CSUB_003370	CgramCsubChig	CgramCsubChig
GLRG_00508	CSUB_003360	CgramCsubChig	CgramCsubChig
GLRG_00509	CSUB_003350	CgramCsubChig	CgramCsubChig
GLRG_00510	CSUB_003340	CgramCsubChig	CgramCsubChig
GLRG_00511	CSUB_003330	CgramCsubChig	CgramCsubChig
GLRG_00512	CSUB_003320	CgramCsubChig	CgramCsubChig
GLRG_00513	CSUB_003300	CgramCsubChig	CgramCsubChig
GLRG_00514	CSUB_003310	Cgram Only	SHARED CgramCsub
GLRG_00515	CSUB_003280	CgramCsubChig	CgramCsubChig
GLRG_00516		Not Annotated by OrthoMCL	Cgram Only
GLRG_00517	CSUB_003270	CgramCsubChig	CgramCsubChig
GLRG_00518	CSUB_003250	CgramCsubChig	CgramCsubChig
GLRG_00519	CSUB_003240	CgramCsubChig	CgramCsubChig
GLRG_00520	CSUB_003220	CgramCsubChig	CgramCsubChig
GLRG_00521	CSUB_003210	CgramCsubChig	CgramCsubChig
GLRG_00522	CSUB_003200	CgramCsubChig	CgramCsubChig
GLRG_00523	CSUB_003150	SHARED CgramCsub	SHARED CgramCsub
GLRG_00524	CSUB_003140	CgramCsubChig	CgramCsubChig
GLRG_00525	CSUB_003130	CgramCsubChig	CgramCsubChig
GLRG_00526	CSUB_003110	CgramCsubChig	CgramCsubChig
GLRG_00527	CSUB_003100	CgramCsubChig	CgramCsubChig
GLRG_00528	CSUB_003090	SHARED CgramCsub	CgramCsubChig
GLRG_00529	CSUB_003080	CgramCsubChig	CgramCsubChig
GLRG_00530	CSUB_003070	SHARED CgramCsub	SHARED CgramCsub
GLRG_00531	CSUB_003060	CgramCsubChig	CgramCsubChig
GLRG_00532	CSUB_003050	CgramCsubChig	CgramCsubChig
GLRG_00533	CSUB_003040	CgramCsubChig	CgramCsubChig
GLRG_00534	CSUB_003030	CgramCsubChig	CgramCsubChig
GLRG_00535	CSUB_003020	CgramCsubChig	CgramCsubChig
GLRG_00536		Not Annotated by OrthoMCL	Cgram Only
GLRG_00537	CSUB_003000	SHARED CgramCsub	SHARED CgramCsub
GLRG_00538	CSUB_002980	CgramCsubChig	CgramCsubChig
GLRG_00539	CSUB_002970	CgramCsubChig	CgramCsubChig
GLRG_00540	CSUB_002960	CgramCsubChig	CgramCsubChig
GLRG_00541	CSUB_002950	CgramCsubChig	CgramCsubChig
GLRG_00542	CSUB_002940	CgramCsubChig	CgramCsubChig
GLRG_00543	CSUB_002930	CgramCsubChig	CgramCsubChig
GLRG_00544		Not Annotated by OrthoMCL	Cgram Only
GLRG_00545	CSUB_002920	CgramCsubChig	CgramCsubChig
GLRG_00546	CSUB_002910	CgramCsubChig	CgramCsubChig
GLRG_00547	CSUB_002900	CgramCsubChig	CgramCsubChig
GLRG_00548	CSUB_002890	CgramCsubChig	CgramCsubChig
GLRG_00549	CSUB_002880	CgramCsubChig	CgramCsubChig
GLRG_00550	CSUB_002870	CgramCsubChig	CgramCsubChig
GLRG_00551	CSUB_002860	CgramCsubChig	CgramCsubChig
GLRG_00552	CSUB_002850	CgramCsubChig	CgramCsubChig
GLRG_00553	CSUB_002840	CgramCsubChig	CgramCsubChig
GLRG_00554	CSUB_002830	CgramCsubChig	CgramCsubChig
GLRG_00555	CSUB_002820	CgramCsubChig	CgramCsubChig
GLRG_00556	CSUB_002810	CgramCsubChig	CgramCsubChig
GLRG_00557	CSUB_002800	CgramCsubChig	CgramCsubChig
GLRG_00558	CSUB_002790	CgramCsubChig	CgramCsubChig
GLRG_00559	CSUB_002780	CgramCsubChig	CgramCsubChig
GLRG_00560	CSUB_002770	CgramCsubChig	CgramCsubChig
GLRG_00561	CSUB_002760	CgramCsubChig	CgramCsubChig
GLRG_00562	CSUB_002750	CgramCsubChig	CgramCsubChig
GLRG_00563	CSUB_002740	CgramCsubChig	CgramCsubChig
GLRG_00564		Not Annotated by OrthoMCL	Cgram Only
GLRG_00565	CSUB_002720	CgramCsubChig	CgramCsubChig
GLRG_00566	CSUB_002710	CgramCsubChig	CgramCsubChig
GLRG_00567		Cgram Only	Cgram Only
GLRG_00568	CSUB_002700	CgramCsubChig	CgramCsubChig
GLRG_00569	CSUB_002690	CgramCsubChig	CgramCsubChig
GLRG_00570	CSUB_002670	CgramCsubChig	CgramCsubChig
GLRG_00571	CSUB_002660	CgramCsubChig	CgramCsubChig
GLRG_00572	CSUB_002650	CgramCsubChig	CgramCsubChig
GLRG_00573	CSUB_002640	CgramCsubChig	CgramCsubChig
GLRG_00574	CSUB_002630	CgramCsubChig	CgramCsubChig
GLRG_00575	CSUB_002620	CgramCsubChig	CgramCsubChig
GLRG_00576	CSUB_002610	CgramCsubChig	CgramCsubChig
GLRG_00577	CSUB_002600	CgramCsubChig	CgramCsubChig
GLRG_00578	CSUB_002590	CgramCsubChig	CgramCsubChig
GLRG_00579	CSUB_002580	CgramCsubChig	CgramCsubChig
GLRG_00580	CSUB_002570	CgramCsubChig	CgramCsubChig
GLRG_00581		Cgram Only	Cgram Only
GLRG_00582	CSUB_002550	CgramCsubChig	CgramCsubChig
GLRG_00583	CSUB_002540	SHARED CgramCsub	CgramCsubChig
GLRG_00584	CSUB_002530	CgramCsubChig	CgramCsubChig
GLRG_00585	CSUB_002520	CgramCsubChig	CgramCsubChig
GLRG_00586	CSUB_002510	CgramCsubChig	CgramCsubChig
GLRG_00587	CSUB_002500	CgramCsubChig	CgramCsubChig
GLRG_00588	CSUB_002490	CgramCsubChig	CgramCsubChig
GLRG_00589	CSUB_002480	CgramCsubChig	CgramCsubChig
GLRG_00590	CSUB_002470	CgramCsubChig	CgramCsubChig
GLRG_00591	CSUB_002460	CgramCsubChig	CgramCsubChig
GLRG_00592	CSUB_002450	CgramCsubChig	CgramCsubChig
GLRG_00593	CSUB_002440	CgramCsubChig	CgramCsubChig
GLRG_00594	CSUB_002430	CgramCsubChig	CgramCsubChig
GLRG_00595	CSUB_002420	CgramCsubChig	CgramCsubChig
GLRG_00596	CSUB_002410	CgramCsubChig	CgramCsubChig
GLRG_00597	CSUB_002400	CgramCsubChig	CgramCsubChig
GLRG_00598	CSUB_002390	CgramCsubChig	CgramCsubChig
GLRG_00599	CSUB_002380	CgramCsubChig	CgramCsubChig
GLRG_00600	CSUB_002370	CgramCsubChig	CgramCsubChig
GLRG_00601	CSUB_002350	CgramCsubChig	CgramCsubChig
GLRG_00602		SHARED CgramChig	SHARED CgramChig
GLRG_00603	CSUB_002340	CgramCsubChig	CgramCsubChig
GLRG_00604	CSUB_002330	CgramCsubChig	CgramCsubChig
GLRG_00605	CSUB_002320	CgramCsubChig	CgramCsubChig
GLRG_00606	CSUB_002310	CgramCsubChig	CgramCsubChig
GLRG_00607	CSUB_002300	CgramCsubChig	CgramCsubChig
GLRG_00608	CSUB_002290	CgramCsubChig	CgramCsubChig
GLRG_00609	CSUB_002280	CgramCsubChig	CgramCsubChig
GLRG_00610	CSUB_002270	CgramCsubChig	CgramCsubChig
GLRG_00611	CSUB_002260	CgramCsubChig	CgramCsubChig
GLRG_00612	CSUB_002250	CgramCsubChig	CgramCsubChig
GLRG_00613	CSUB_002240	CgramCsubChig	CgramCsubChig
GLRG_00614	CSUB_002230	CgramCsubChig	CgramCsubChig
GLRG_00615	CSUB_002220	CgramCsubChig	CgramCsubChig
GLRG_00616	CSUB_002210	CgramCsubChig	CgramCsubChig
GLRG_00617	CSUB_002200	CgramCsubChig	CgramCsubChig
GLRG_00618	CSUB_002190	CgramCsubChig	CgramCsubChig
GLRG_00619	CSUB_002180	CgramCsubChig	CgramCsubChig
GLRG_00620	CSUB_002170	CgramCsubChig	SHARED CgramCsub
GLRG_00621	CSUB_002160	CgramCsubChig	CgramCsubChig
GLRG_00622	CSUB_002150	CgramCsubChig	CgramCsubChig
GLRG_00623	CSUB_002140	CgramCsubChig	CgramCsubChig
GLRG_00624	CSUB_002130	SHARED CgramCsub	CgramCsubChig
GLRG_00625	CSUB_002120	CgramCsubChig	CgramCsubChig
GLRG_00626	CSUB_002110	CgramCsubChig	CgramCsubChig
GLRG_00627	CSUB_002100	CgramCsubChig	CgramCsubChig
GLRG_00628	CSUB_002090	CgramCsubChig	CgramCsubChig
GLRG_00629	CSUB_002080	CgramCsubChig	CgramCsubChig
GLRG_00630	CSUB_002070	CgramCsubChig	CgramCsubChig
GLRG_00631	CSUB_002060	CgramCsubChig	CgramCsubChig
GLRG_00632	CSUB_002050	CgramCsubChig	CgramCsubChig
GLRG_00633	CSUB_002040	CgramCsubChig	CgramCsubChig
GLRG_00634	CSUB_002030	CgramCsubChig	CgramCsubChig
GLRG_00635	CSUB_002020	CgramCsubChig	CgramCsubChig
GLRG_00636	CSUB_002010	CgramCsubChig	CgramCsubChig
GLRG_00637	CSUB_002000	CgramCsubChig	CgramCsubChig
GLRG_00638	CSUB_001990	CgramCsubChig	CgramCsubChig
GLRG_00639	CSUB_001980	CgramCsubChig	CgramCsubChig
GLRG_00640	CSUB_001970	CgramCsubChig	CgramCsubChig
GLRG_00641	CSUB_001960	CgramCsubChig	CgramCsubChig
GLRG_00642	CSUB_001950	CgramCsubChig	CgramCsubChig
GLRG_00643	CSUB_001940	CgramCsubChig	CgramCsubChig
GLRG_00644	CSUB_001930	CgramCsubChig	CgramCsubChig
GLRG_00645	CSUB_001920	CgramCsubChig	CgramCsubChig
GLRG_00646		Not Annotated by OrthoMCL	Cgram Only
GLRG_00647	CSUB_001910	CgramCsubChig	CgramCsubChig
GLRG_00648	CSUB_001900	CgramCsubChig	CgramCsubChig
GLRG_00649	CSUB_001890	CgramCsubChig	CgramCsubChig
GLRG_00650	CSUB_001880	CgramCsubChig	CgramCsubChig
GLRG_00651	CSUB_001870	Not Annotated by OrthoMCL	CgramCsubChig
GLRG_00652	CSUB_001860	CgramCsubChig	CgramCsubChig
GLRG_00653	CSUB_001850	CgramCsubChig	CgramCsubChig
GLRG_00654	CSUB_001830	CgramCsubChig	CgramCsubChig
GLRG_00655	CSUB_001820	CgramCsubChig	CgramCsubChig
GLRG_00656	CSUB_001810	CgramCsubChig	CgramCsubChig
GLRG_00657	CSUB_001800	CgramCsubChig	CgramCsubChig
GLRG_00658	CSUB_001790	CgramCsubChig	CgramCsubChig
GLRG_00659	CSUB_001780	CgramCsubChig	CgramCsubChig
GLRG_00660	CSUB_001770	CgramCsubChig	CgramCsubChig
GLRG_00661		Not Annotated by OrthoMCL	Cgram Only
GLRG_00662	CSUB_001760	CgramCsubChig	CgramCsubChig
GLRG_00663	CSUB_001750	CgramCsubChig	CgramCsubChig
GLRG_00664	CSUB_001740	CgramCsubChig	CgramCsubChig
GLRG_00665	CSUB_001730	CgramCsubChig	CgramCsubChig
GLRG_00666	CSUB_001720	CgramCsubChig	CgramCsubChig
GLRG_00667	CSUB_001710	CgramCsubChig	CgramCsubChig
GLRG_00668	CSUB_001700	CgramCsubChig	CgramCsubChig
GLRG_00669	CSUB_001690	CgramCsubChig	CgramCsubChig
GLRG_00670	CSUB_001680	CgramCsubChig	CgramCsubChig
GLRG_00671	CSUB_001670	CgramCsubChig	CgramCsubChig
GLRG_00672		Not Annotated by OrthoMCL	Cgram Only
GLRG_00673	CSUB_001660	CgramCsubChig	CgramCsubChig
GLRG_00674	CSUB_001650	CgramCsubChig	CgramCsubChig
GLRG_00675	CSUB_001640	CgramCsubChig	CgramCsubChig
GLRG_00676	CSUB_001630	CgramCsubChig	CgramCsubChig
GLRG_00677	CSUB_001620	CgramCsubChig	CgramCsubChig
GLRG_00678	CSUB_001610	CgramCsubChig	CgramCsubChig
GLRG_00679	CSUB_001600	CgramCsubChig	CgramCsubChig
GLRG_00680	CSUB_001590	CgramCsubChig	CgramCsubChig
GLRG_00681	CSUB_001580	CgramCsubChig	CgramCsubChig
GLRG_00682	CSUB_001560	CgramCsubChig	CgramCsubChig
GLRG_00683	CSUB_001550	CgramCsubChig	CgramCsubChig
GLRG_00684	CSUB_001540	CgramCsubChig	CgramCsubChig
GLRG_00685	CSUB_001530	CgramCsubChig	CgramCsubChig
GLRG_00686	CSUB_001520	CgramCsubChig	CgramCsubChig
GLRG_00687		Cgram Only	Cgram Only
GLRG_00688	CSUB_001510	SHARED CgramCsub	SHARED CgramCsub
GLRG_00689	CSUB_001500	CgramCsubChig	CgramCsubChig
GLRG_00690		Not Annotated by OrthoMCL	Cgram Only
GLRG_00691		Not Annotated by OrthoMCL	Cgram Only
GLRG_00692	CSUB_001490	SHARED CgramCsub	SHARED CgramCsub
GLRG_00693	CSUB_001480	CgramCsubChig	CgramCsubChig
GLRG_00694	CSUB_001470	CgramCsubChig	CgramCsubChig
GLRG_00695	CSUB_001460	CgramCsubChig	CgramCsubChig
GLRG_00696	CSUB_001450	CgramCsubChig	CgramCsubChig
GLRG_00697	CSUB_001440	CgramCsubChig	CgramCsubChig
GLRG_00698	CSUB_001430	CgramCsubChig	CgramCsubChig
GLRG_00699	CSUB_001420	CgramCsubChig	CgramCsubChig
GLRG_00700	CSUB_001410	CgramCsubChig	CgramCsubChig
GLRG_00701	CSUB_001400	CgramCsubChig	CgramCsubChig
GLRG_00702	CSUB_001390	CgramCsubChig	CgramCsubChig
GLRG_00703	CSUB_001380	CgramCsubChig	CgramCsubChig
GLRG_00704		Not Annotated by OrthoMCL	Cgram Only
GLRG_00705	CSUB_001360	CgramCsubChig	CgramCsubChig
GLRG_00706	CSUB_001350	CgramCsubChig	CgramCsubChig
GLRG_00707	CSUB_001340	CgramCsubChig	CgramCsubChig
GLRG_00708	CSUB_001330	CgramCsubChig	CgramCsubChig
GLRG_00709	CSUB_001320	CgramCsubChig	CgramCsubChig
GLRG_00710	CSUB_001310	CgramCsubChig	CgramCsubChig
GLRG_00711	CSUB_001300	CgramCsubChig	CgramCsubChig
GLRG_00712	CSUB_001290	CgramCsubChig	CgramCsubChig
GLRG_00713	CSUB_001280	CgramCsubChig	CgramCsubChig
GLRG_00714	CSUB_001270	CgramCsubChig	CgramCsubChig
GLRG_00715	CSUB_001260	CgramCsubChig	CgramCsubChig
GLRG_00716	CSUB_001250	CgramCsubChig	CgramCsubChig
GLRG_00717	CSUB_001240	CgramCsubChig	CgramCsubChig
GLRG_00718	CSUB_001230	CgramCsubChig	CgramCsubChig
GLRG_00719	CSUB_001220	CgramCsubChig	CgramCsubChig
GLRG_00720	CSUB_001210	CgramCsubChig	CgramCsubChig
GLRG_00721	CSUB_001200	CgramCsubChig	CgramCsubChig
GLRG_00722	CSUB_001190	CgramCsubChig	CgramCsubChig
GLRG_00723	CSUB_001180	CgramCsubChig	CgramCsubChig
GLRG_00724	CSUB_001170	CgramCsubChig	CgramCsubChig
GLRG_00725	CSUB_001160	CgramCsubChig	CgramCsubChig
GLRG_00726	CSUB_001150	CgramCsubChig	CgramCsubChig
GLRG_00727	CSUB_001140	CgramCsubChig	CgramCsubChig
GLRG_00728	CSUB_001130	CgramCsubChig	CgramCsubChig
GLRG_00729	CSUB_001120	CgramCsubChig	CgramCsubChig
GLRG_00730	CSUB_001100	CgramCsubChig	CgramCsubChig
GLRG_00731	CSUB_001090	CgramCsubChig	CgramCsubChig
GLRG_00732	CSUB_001080	CgramCsubChig	CgramCsubChig
GLRG_00733	CSUB_001070	CgramCsubChig	CgramCsubChig
GLRG_00734	CSUB_001060	CgramCsubChig	CgramCsubChig
GLRG_00735	CSUB_001050	CgramCsubChig	CgramCsubChig
GLRG_00736	CSUB_001040	CgramCsubChig	CgramCsubChig
GLRG_00737	CSUB_001030	CgramCsubChig	CgramCsubChig
GLRG_00738	CSUB_001020	CgramCsubChig	CgramCsubChig
GLRG_00739		Not Annotated by OrthoMCL	Cgram Only
GLRG_00740	CSUB_001000	CgramCsubChig	CgramCsubChig
GLRG_00741		Not Annotated by OrthoMCL	Cgram Only
GLRG_00742	CSUB_000970	CgramCsubChig	CgramCsubChig
GLRG_00743		Not Annotated by OrthoMCL	Cgram Only
GLRG_00744		Not Annotated by OrthoMCL	Cgram Only
GLRG_00745	CSUB_000960	CgramCsubChig	CgramCsubChig
GLRG_00746	CSUB_000950	CgramCsubChig	CgramCsubChig
GLRG_00747	CSUB_000940	CgramCsubChig	CgramCsubChig
GLRG_00748	CSUB_000930	CgramCsubChig	CgramCsubChig
GLRG_00749	CSUB_000920	CgramCsubChig	CgramCsubChig
GLRG_00750	CSUB_000900	CgramCsubChig	CgramCsubChig
GLRG_00751	CSUB_000890	CgramCsubChig	CgramCsubChig
GLRG_00752	CSUB_000880	CgramCsubChig	CgramCsubChig
GLRG_00753	CSUB_000870	CgramCsubChig	CgramCsubChig
GLRG_00754	CSUB_000860	CgramCsubChig	CgramCsubChig
GLRG_00755	CSUB_000850	CgramCsubChig	CgramCsubChig
GLRG_00756	CSUB_000840	CgramCsubChig	CgramCsubChig
GLRG_00757	CSUB_000830	CgramCsubChig	CgramCsubChig
GLRG_00758		Not Annotated by OrthoMCL	Cgram Only
GLRG_00759	CSUB_000820	CgramCsubChig	CgramCsubChig
GLRG_00760	CSUB_000810	CgramCsubChig	CgramCsubChig
GLRG_00761	CSUB_000800	CgramCsubChig	CgramCsubChig
GLRG_00762		Not Annotated by OrthoMCL	Cgram Only
GLRG_00763	CSUB_000790	CgramCsubChig	CgramCsubChig
GLRG_00764	CSUB_000780	CgramCsubChig	CgramCsubChig
GLRG_00765	CSUB_129340	CgramCsubChig	CgramCsubChig
GLRG_00766	CSUB_000750	CgramCsubChig	CgramCsubChig
GLRG_00767	CSUB_000740	CgramCsubChig	CgramCsubChig
GLRG_00768	CSUB_000730	CgramCsubChig	CgramCsubChig
GLRG_00769	CSUB_000690	CgramCsubChig	CgramCsubChig
GLRG_00770	CSUB_000680	CgramCsubChig	CgramCsubChig
GLRG_00771	CSUB_000670	CgramCsubChig	CgramCsubChig
GLRG_00772	CSUB_000650	CgramCsubChig	CgramCsubChig
GLRG_00773	CSUB_000630	SHARED CgramCsub	CgramCsubChig
GLRG_00774	CSUB_000620	CgramCsubChig	CgramCsubChig
GLRG_00775	CSUB_000600	CgramCsubChig	CgramCsubChig
GLRG_00776		SHARED CgramChig	SHARED CgramChig
GLRG_00777		Not Annotated by OrthoMCL	Cgram Only
GLRG_00778	CSUB_000590	CgramCsubChig	CgramCsubChig
GLRG_00779	CSUB_000580	CgramCsubChig	CgramCsubChig
GLRG_00780	CSUB_000570	CgramCsubChig	CgramCsubChig
GLRG_00781	CSUB_000560	CgramCsubChig	CgramCsubChig
GLRG_00782	CSUB_000510	SHARED CgramCsub	SHARED CgramCsub
GLRG_00783		Not Annotated by OrthoMCL	Cgram Only
GLRG_00784		Not Annotated by OrthoMCL	Cgram Only
GLRG_00785	CSUB_000480	CgramCsubChig	CgramCsubChig
GLRG_00786	CSUB_000470	CgramCsubChig	CgramCsubChig
GLRG_00787	CSUB_000460	CgramCsubChig	CgramCsubChig
GLRG_00788	CSUB_000450	CgramCsubChig	CgramCsubChig
GLRG_00789	CSUB_000440	CgramCsubChig	CgramCsubChig
GLRG_00790	CSUB_000420	CgramCsubChig	CgramCsubChig
GLRG_00791	CSUB_000410	CgramCsubChig	CgramCsubChig
GLRG_00792	CSUB_103780	CgramCsubChig	CgramCsubChig
GLRG_00793	CSUB_000400	CgramCsubChig	CgramCsubChig
GLRG_00794	CSUB_000390	SHARED CgramCsub	CgramCsubChig
GLRG_00795	CSUB_000380	CgramCsubChig	CgramCsubChig
GLRG_00796		Not Annotated by OrthoMCL	SHARED CgramChig
GLRG_00797		CgramCsubChig	SHARED CgramChig
GLRG_00798	CSUB_000320	CgramCsubChig	CgramCsubChig
GLRG_00799	CSUB_000310	SHARED CgramCsub	SHARED CgramCsub
GLRG_00800	CSUB_000300	CgramCsubChig	CgramCsubChig
GLRG_00801	CSUB_000290	CgramCsubChig	CgramCsubChig
GLRG_00802	CSUB_000270	SHARED CgramCsub	SHARED CgramCsub
GLRG_00803		Not Annotated by OrthoMCL	Cgram Only
GLRG_00804	CSUB_000240	CgramCsubChig	CgramCsubChig
GLRG_00805		SHARED CgramChig	SHARED CgramChig
GLRG_00806		Not Annotated by OrthoMCL	Cgram Only
GLRG_00807		Not Annotated by OrthoMCL	Cgram Only
GLRG_00808		CgramCsubChig	Cgram Only
GLRG_00809		Cgram Only	Cgram Only
GLRG_00810		Cgram Only	Cgram Only
GLRG_00811	CSUB_000230	SHARED CgramCsub	SHARED CgramCsub
GLRG_00812	CSUB_000200	CgramCsubChig	CgramCsubChig
GLRG_00813	CSUB_000190	CgramCsubChig	CgramCsubChig
GLRG_00814	CSUB_000180	SHARED CgramCsub	SHARED CgramCsub
GLRG_00815	CSUB_000170	CgramCsubChig	CgramCsubChig
GLRG_00816	CSUB_000160	CgramCsubChig	CgramCsubChig
GLRG_00817	CSUB_000150	CgramCsubChig	CgramCsubChig
GLRG_00818	CSUB_000140	SHARED CgramCsub	SHARED CgramCsub
GLRG_00819	CSUB_000130	SHARED CgramCsub	SHARED CgramCsub
GLRG_00820	CSUB_000120	SHARED CgramCsub	SHARED CgramCsub
GLRG_00821	CSUB_000110	CgramCsubChig	CgramCsubChig
GLRG_00822	CSUB_000100	CgramCsubChig	CgramCsubChig
GLRG_00823	CSUB_000080	CgramCsubChig	CgramCsubChig
GLRG_00824	CSUB_000070	CgramCsubChig	CgramCsubChig
GLRG_00825	CSUB_000060	SHARED CgramCsub	SHARED CgramCsub
GLRG_00826	CSUB_000050	CgramCsubChig	CgramCsubChig
GLRG_00827	CSUB_109560	CgramCsubChig	CgramCsubChig
GLRG_00828	CSUB_131280	CgramCsubChig	CgramCsubChig
GLRG_00829	CSUB_131290	CgramCsubChig	CgramCsubChig
GLRG_00830	CSUB_131300	CgramCsubChig	CgramCsubChig
GLRG_00831	CSUB_131310	CgramCsubChig	CgramCsubChig
GLRG_00832	CSUB_131320	CgramCsubChig	CgramCsubChig
GLRG_00833		Not Annotated by OrthoMCL	Cgram Only
GLRG_00834	CSUB_131340	CgramCsubChig	CgramCsubChig
GLRG_00835	CSUB_131350	CgramCsubChig	CgramCsubChig
GLRG_00836		SHARED CgramChig	SHARED CgramChig
GLRG_00837		SHARED CgramChig	SHARED CgramChig
GLRG_00838		Not Annotated by OrthoMCL	Cgram Only
GLRG_00839		SHARED CgramChig	SHARED CgramChig
GLRG_00840		SHARED CgramChig	SHARED CgramChig
GLRG_00841		Not Annotated by OrthoMCL	Cgram Only
GLRG_00842		SHARED CgramChig	SHARED CgramChig
GLRG_00843		SHARED CgramChig	SHARED CgramChig
GLRG_00844		SHARED CgramChig	SHARED CgramChig
GLRG_00845	CSUB_131820	CgramCsubChig	CgramCsubChig
GLRG_00846		SHARED CgramChig	SHARED CgramChig
GLRG_00847	CSUB_123930	SHARED CgramChig	CgramCsubChig
GLRG_00848		SHARED CgramChig	SHARED CgramChig
GLRG_00849		SHARED CgramChig	SHARED CgramChig
GLRG_00850	CSUB_094950	CgramCsubChig	CgramCsubChig
GLRG_00851		SHARED CgramChig	SHARED CgramChig
GLRG_00852		SHARED CgramChig	SHARED CgramChig
GLRG_00853	CSUB_041590	Not Annotated by OrthoMCL	SHARED CgramCsub
GLRG_00854		SHARED CgramChig	SHARED CgramChig
GLRG_00855		Not Annotated by OrthoMCL	Cgram Only
GLRG_00856		Not Annotated by OrthoMCL	Cgram Only
GLRG_00857		SHARED CgramChig	SHARED CgramChig
GLRG_00858		SHARED CgramChig	SHARED CgramChig
GLRG_00859	CSUB_043490	SHARED CgramChig	CgramCsubChig
GLRG_00860		SHARED CgramChig	SHARED CgramChig
GLRG_00861		Cgram Only	Cgram Only
GLRG_00862		Not Annotated by OrthoMCL	Cgram Only
GLRG_00863		Cgram Only	Cgram Only
GLRG_00864		Cgram Only	Cgram Only
GLRG_00865		CgramCsubChig	Cgram Only
GLRG_00866		Not Annotated by OrthoMCL	Cgram Only
GLRG_00867	CSUB_046760	SHARED CgramChig	SHARED CgramCsub
GLRG_00868		SHARED CgramChig	SHARED CgramChig
GLRG_00869	CSUB_120930	SHARED CgramChig	CgramCsubChig
GLRG_00870		Cgram Only	Cgram Only
GLRG_00871		SHARED CgramChig	SHARED CgramChig
GLRG_00872		SHARED CgramChig	SHARED CgramChig
GLRG_00873	CSUB_070770	CgramCsubChig	CgramCsubChig
GLRG_00874		Not Annotated by OrthoMCL	Cgram Only
GLRG_00875		Not Annotated by OrthoMCL	Cgram Only
GLRG_00876		Cgram Only	Cgram Only
GLRG_00877		SHARED CgramChig	SHARED CgramChig
GLRG_00878		SHARED CgramChig	SHARED CgramChig
GLRG_00879		Not Annotated by OrthoMCL	Cgram Only
GLRG_00880		Cgram Only	SHARED CgramChig
GLRG_00881		SHARED CgramChig	SHARED CgramChig
GLRG_00882		SHARED CgramChig	SHARED CgramChig
GLRG_00883		CgramCsubChig	SHARED CgramChig
GLRG_00884		SHARED CgramChig	SHARED CgramChig
GLRG_00885	CSUB_102120	SHARED CgramChig	CgramCsubChig
GLRG_00886		Cgram Only	Cgram Only
GLRG_00887		Not Annotated by OrthoMCL	Cgram Only
GLRG_00888		Not Annotated by OrthoMCL	Cgram Only
GLRG_00889		Cgram Only	Cgram Only
GLRG_00890		Cgram Only	Cgram Only
GLRG_00891		SHARED CgramChig	SHARED CgramChig
GLRG_00892		SHARED CgramChig	SHARED CgramChig
GLRG_00893		Not Annotated by OrthoMCL	SHARED CgramChig
GLRG_00894		SHARED CgramChig	SHARED CgramChig
GLRG_00895		SHARED CgramChig	SHARED CgramChig
GLRG_00896		SHARED CgramChig	SHARED CgramChig
GLRG_00897		Not Annotated by OrthoMCL	SHARED CgramChig
GLRG_00898		CgramCsubChig	Cgram Only
GLRG_00899		Cgram Only	Cgram Only
GLRG_00900		SHARED CgramChig	SHARED CgramChig
GLRG_00901		SHARED CgramChig	SHARED CgramChig
GLRG_00902		SHARED CgramChig	SHARED CgramChig
GLRG_00903	CSUB_100400	CgramCsubChig	CgramCsubChig
GLRG_00904		CgramCsubChig	SHARED CgramChig
GLRG_00905		SHARED CgramChig	SHARED CgramChig
GLRG_00906		CgramCsubChig	SHARED CgramChig
GLRG_00907		SHARED CgramChig	SHARED CgramChig
GLRG_00908	CSUB_040030	CgramCsubChig	CgramCsubChig
GLRG_00909		SHARED CgramChig	SHARED CgramChig
GLRG_00910	CSUB_112130	CgramCsubChig	CgramCsubChig
GLRG_00911		SHARED CgramChig	SHARED CgramChig
GLRG_00912		SHARED CgramChig	SHARED CgramChig
GLRG_00913	CSUB_130660	CgramCsubChig	CgramCsubChig
GLRG_00914	CSUB_130670	CgramCsubChig	CgramCsubChig
GLRG_00915	CSUB_130680	CgramCsubChig	CgramCsubChig
GLRG_00916	CSUB_130690	CgramCsubChig	CgramCsubChig
GLRG_00917	CSUB_064730	CgramCsubChig	CgramCsubChig
GLRG_00918	CSUB_064740	CgramCsubChig	CgramCsubChig
GLRG_00919		CgramCsubChig	SHARED CgramChig
GLRG_00920	CSUB_130640	CgramCsubChig	CgramCsubChig
GLRG_00921	CSUB_024320	CgramCsubChig	CgramCsubChig
GLRG_00922		Not Annotated by OrthoMCL	SHARED CgramChig
GLRG_00923		Not Annotated by OrthoMCL	SHARED CgramChig
GLRG_00924	CSUB_024340	CgramCsubChig	CgramCsubChig
GLRG_00925	CSUB_127040	SHARED CgramCsub	SHARED CgramCsub
GLRG_00926		SHARED CgramChig	SHARED CgramChig
GLRG_00927	CSUB_071520	SHARED CgramChig	CgramCsubChig
GLRG_00928		SHARED CgramChig	SHARED CgramChig
GLRG_00929		SHARED CgramChig	SHARED CgramChig
GLRG_00930		SHARED CgramChig	SHARED CgramChig
GLRG_00931		SHARED CgramChig	SHARED CgramChig
GLRG_00932		CgramCsubChig	SHARED CgramChig
GLRG_00933		CgramCsubChig	SHARED CgramChig
GLRG_00934		CgramCsubChig	SHARED CgramChig
GLRG_00935		SHARED CgramChig	SHARED CgramChig
GLRG_00936	CSUB_109900	CgramCsubChig	CgramCsubChig
GLRG_00937	CSUB_109890	CgramCsubChig	CgramCsubChig
GLRG_00938	CSUB_109880	CgramCsubChig	CgramCsubChig
GLRG_00939	CSUB_109870	CgramCsubChig	CgramCsubChig
GLRG_00940	CSUB_109860	CgramCsubChig	CgramCsubChig
GLRG_00941	CSUB_109840	CgramCsubChig	CgramCsubChig
GLRG_00942	CSUB_109830	CgramCsubChig	CgramCsubChig
GLRG_00943	CSUB_109820	CgramCsubChig	CgramCsubChig
GLRG_00944	CSUB_109810	CgramCsubChig	CgramCsubChig
GLRG_00945	CSUB_109800	CgramCsubChig	CgramCsubChig
GLRG_00946		Not Annotated by OrthoMCL	Cgram Only
GLRG_00947		Not Annotated by OrthoMCL	Cgram Only
GLRG_00948	CSUB_109780	CgramCsubChig	CgramCsubChig
GLRG_00949	CSUB_109770	CgramCsubChig	CgramCsubChig
GLRG_00950	CSUB_109760	SHARED CgramCsub	SHARED CgramCsub
GLRG_00951	CSUB_109750	CgramCsubChig	CgramCsubChig
GLRG_00952	CSUB_109740	CgramCsubChig	CgramCsubChig
GLRG_00953	CSUB_109730	CgramCsubChig	CgramCsubChig
GLRG_00954	CSUB_109720	SHARED CgramCsub	SHARED CgramCsub
GLRG_00955		Not Annotated by OrthoMCL	Cgram Only
GLRG_00956	CSUB_109710	CgramCsubChig	CgramCsubChig
GLRG_00957	CSUB_109700	CgramCsubChig	CgramCsubChig
GLRG_00958	CSUB_109690	CgramCsubChig	CgramCsubChig
GLRG_00959	CSUB_109680	CgramCsubChig	CgramCsubChig
GLRG_00960	CSUB_109670	CgramCsubChig	CgramCsubChig
GLRG_00961		Not Annotated by OrthoMCL	Cgram Only
GLRG_00962		Not Annotated by OrthoMCL	Cgram Only
GLRG_00963	CSUB_109660	CgramCsubChig	CgramCsubChig
GLRG_00964	CSUB_109650	CgramCsubChig	CgramCsubChig
GLRG_00965	CSUB_109640	Not Annotated by OrthoMCL	SHARED CgramCsub
GLRG_00966	CSUB_109630	CgramCsubChig	CgramCsubChig
GLRG_00967		Not Annotated by OrthoMCL	Cgram Only
GLRG_00968	CSUB_109620	CgramCsubChig	CgramCsubChig
GLRG_00969	CSUB_109610	Not Annotated by OrthoMCL	CgramCsubChig
GLRG_00970	CSUB_109600	CgramCsubChig	CgramCsubChig
GLRG_00971	CSUB_109590	CgramCsubChig	CgramCsubChig
GLRG_00972	CSUB_109580	CgramCsubChig	CgramCsubChig
GLRG_00973	CSUB_109570	CgramCsubChig	CgramCsubChig
GLRG_00974		Not Annotated by OrthoMCL	Cgram Only
GLRG_00975		CgramCsubChig	SHARED CgramChig
GLRG_00976		Not Annotated by OrthoMCL	Cgram Only
GLRG_00977	CSUB_019260	SHARED CgramChig	CgramCsubChig
GLRG_00978		SHARED CgramChig	SHARED CgramChig
GLRG_00979		SHARED CgramChig	SHARED CgramChig
GLRG_00980	CSUB_039920	CgramCsubChig	CgramCsubChig
GLRG_00981		Not Annotated by OrthoMCL	Cgram Only
GLRG_00982		SHARED CgramChig	SHARED CgramChig
GLRG_00983		SHARED CgramChig	SHARED CgramChig
GLRG_00984		SHARED CgramChig	SHARED CgramChig
GLRG_00985		SHARED CgramChig	SHARED CgramChig
GLRG_00986		SHARED CgramChig	SHARED CgramChig
GLRG_00987		SHARED CgramChig	SHARED CgramChig
GLRG_00988		SHARED CgramChig	SHARED CgramChig
GLRG_00989		SHARED CgramChig	SHARED CgramChig
GLRG_00990		SHARED CgramChig	SHARED CgramChig
GLRG_00991		SHARED CgramChig	SHARED CgramChig
GLRG_00992		CgramCsubChig	SHARED CgramChig
GLRG_00993		Cgram Only	SHARED CgramChig
GLRG_00994		SHARED CgramChig	SHARED CgramChig
GLRG_00995	CSUB_092500	SHARED CgramCsub	SHARED CgramCsub
GLRG_00996		Not Annotated by OrthoMCL	Cgram Only
GLRG_00997		SHARED CgramCsub	SHARED CgramChig
GLRG_00998		Not Annotated by OrthoMCL	Cgram Only
GLRG_00999		SHARED CgramChig	SHARED CgramChig
GLRG_01000		SHARED CgramChig	SHARED CgramChig
GLRG_01001		Not Annotated by OrthoMCL	Cgram Only
GLRG_01002		Cgram Only	Cgram Only
GLRG_01003		Not Annotated by OrthoMCL	Cgram Only
GLRG_01004		Not Annotated by OrthoMCL	SHARED CgramChig
GLRG_01005		SHARED CgramChig	SHARED CgramChig
GLRG_01006		Not Annotated by OrthoMCL	Cgram Only
GLRG_01007		SHARED CgramChig	SHARED CgramChig
GLRG_01008		SHARED CgramChig	SHARED CgramChig
GLRG_01009		SHARED CgramChig	SHARED CgramChig
GLRG_01010		SHARED CgramChig	SHARED CgramChig
GLRG_01011		SHARED CgramChig	SHARED CgramChig
GLRG_01012		Not Annotated by OrthoMCL	Cgram Only
GLRG_01013		CgramCsubChig	SHARED CgramChig
GLRG_01014		CgramCsubChig	SHARED CgramChig
GLRG_01015	CSUB_015470	CgramCsubChig	CgramCsubChig
GLRG_01016		Not Annotated by OrthoMCL	Cgram Only
GLRG_01017	CSUB_015480	CgramCsubChig	CgramCsubChig
GLRG_01018	CSUB_128860	CgramCsubChig	CgramCsubChig
GLRG_01019		CgramCsubChig	SHARED CgramChig
GLRG_01020		SHARED CgramChig	SHARED CgramChig
GLRG_01021		SHARED CgramChig	SHARED CgramChig
GLRG_01022		SHARED CgramChig	SHARED CgramChig
GLRG_01023		SHARED CgramChig	SHARED CgramChig
GLRG_01024	CSUB_095250	SHARED CgramChig	CgramCsubChig
GLRG_01025		SHARED CgramChig	Cgram Only
GLRG_01026		Not Annotated by OrthoMCL	SHARED CgramChig
GLRG_01027		CgramCsubChig	SHARED CgramChig
GLRG_01028		CgramCsubChig	SHARED CgramChig
GLRG_01029		CgramCsubChig	SHARED CgramChig
GLRG_01030		SHARED CgramChig	SHARED CgramChig
GLRG_01031		Not Annotated by OrthoMCL	Cgram Only
GLRG_01032		CgramCsubChig	SHARED CgramChig
GLRG_01033		SHARED CgramChig	SHARED CgramChig
GLRG_01034		Not Annotated by OrthoMCL	Cgram Only
GLRG_01035	CSUB_055890	SHARED CgramChig	CgramCsubChig
GLRG_01036		SHARED CgramChig	SHARED CgramChig
GLRG_01037		SHARED CgramChig	SHARED CgramChig
GLRG_01038		SHARED CgramChig	SHARED CgramChig
GLRG_01039		Not Annotated by OrthoMCL	Cgram Only
GLRG_01040		Not Annotated by OrthoMCL	Cgram Only
GLRG_01041		Not Annotated by OrthoMCL	Cgram Only
GLRG_01042		Not Annotated by OrthoMCL	Cgram Only
GLRG_01043		Not Annotated by OrthoMCL	Cgram Only
GLRG_01044		SHARED CgramChig	SHARED CgramChig
GLRG_01045		SHARED CgramChig	SHARED CgramChig
GLRG_01046		SHARED CgramChig	SHARED CgramChig
GLRG_01047		SHARED CgramChig	SHARED CgramChig
GLRG_01048		SHARED CgramChig	SHARED CgramChig
GLRG_01049		SHARED CgramChig	SHARED CgramChig
GLRG_01050		SHARED CgramChig	SHARED CgramChig
GLRG_01051		SHARED CgramChig	SHARED CgramChig
GLRG_01052		CgramCsubChig	SHARED CgramChig
GLRG_01053		SHARED CgramChig	SHARED CgramChig
GLRG_01054	CSUB_000220	SHARED CgramChig	CgramCsubChig
GLRG_01055		SHARED CgramChig	SHARED CgramChig
GLRG_01056		Not Annotated by OrthoMCL	Cgram Only
GLRG_01057		CgramCsubChig	SHARED CgramChig
GLRG_01058		SHARED CgramChig	SHARED CgramChig
GLRG_01059		SHARED CgramChig	SHARED CgramChig
GLRG_01060		SHARED CgramChig	SHARED CgramChig
GLRG_01061		CgramCsubChig	SHARED CgramChig
GLRG_01062		CgramCsubChig	SHARED CgramChig
GLRG_01063		SHARED CgramChig	SHARED CgramChig
GLRG_01064	CSUB_064780	SHARED CgramChig	CgramCsubChig
GLRG_01065	CSUB_110010	SHARED CgramCsub	SHARED CgramCsub
GLRG_01066		SHARED CgramChig	SHARED CgramChig
GLRG_01067		SHARED CgramChig	SHARED CgramChig
GLRG_01068		SHARED CgramChig	SHARED CgramChig
GLRG_01069		Cgram Only	Cgram Only
GLRG_01070	CSUB_064940	CgramCsubChig	CgramCsubChig
GLRG_01071		SHARED CgramChig	SHARED CgramChig
GLRG_01072		SHARED CgramChig	SHARED CgramChig
GLRG_01073		SHARED CgramChig	SHARED CgramChig
GLRG_01074		SHARED CgramChig	SHARED CgramChig
GLRG_01075		SHARED CgramChig	SHARED CgramChig
GLRG_01076		SHARED CgramChig	SHARED CgramChig
GLRG_01077		SHARED CgramChig	SHARED CgramChig
GLRG_01078		Not Annotated by OrthoMCL	SHARED CgramChig
GLRG_01079		CgramCsubChig	SHARED CgramChig
GLRG_01080		Cgram Only	Cgram Only
GLRG_01081		SHARED CgramChig	SHARED CgramChig
GLRG_01082		Not Annotated by OrthoMCL	SHARED CgramChig
GLRG_01083	CSUB_100510	SHARED CgramChig	CgramCsubChig
GLRG_01084		SHARED CgramChig	SHARED CgramChig
GLRG_01085		SHARED CgramChig	SHARED CgramChig
GLRG_01086		SHARED CgramChig	SHARED CgramChig
GLRG_01087		SHARED CgramChig	SHARED CgramChig
GLRG_01088		SHARED CgramChig	SHARED CgramChig
GLRG_01089		SHARED CgramChig	SHARED CgramChig
GLRG_01090		SHARED CgramChig	SHARED CgramChig
GLRG_01091		SHARED CgramChig	SHARED CgramChig
GLRG_01092		CgramCsubChig	SHARED CgramChig
GLRG_01093		CgramCsubChig	SHARED CgramChig
GLRG_01094		SHARED CgramChig	SHARED CgramChig
GLRG_01095		SHARED CgramChig	SHARED CgramChig
GLRG_01096		CgramCsubChig	SHARED CgramChig
GLRG_01097		Not Annotated by OrthoMCL	Cgram Only
GLRG_01098		SHARED CgramChig	SHARED CgramChig
GLRG_01099	CSUB_092640	CgramCsubChig	CgramCsubChig
GLRG_01100		SHARED CgramChig	SHARED CgramChig
GLRG_01101		Not Annotated by OrthoMCL	Cgram Only
GLRG_01102		Not Annotated by OrthoMCL	Cgram Only
GLRG_01103		SHARED CgramChig	SHARED CgramChig
GLRG_01104	CSUB_130580	SHARED CgramChig	CgramCsubChig
GLRG_01105	CSUB_078220	CgramCsubChig	CgramCsubChig
GLRG_01106		SHARED CgramChig	SHARED CgramChig
GLRG_01107	CSUB_084890	CgramCsubChig	CgramCsubChig
GLRG_01108		SHARED CgramChig	SHARED CgramChig
GLRG_01109		CgramCsubChig	SHARED CgramChig
GLRG_01110	CSUB_030970	CgramCsubChig	CgramCsubChig
GLRG_01111		Cgram Only	Cgram Only
GLRG_01112		CgramCsubChig	Cgram Only
GLRG_01113		SHARED CgramChig	SHARED CgramChig
GLRG_01114		SHARED CgramChig	SHARED CgramChig
GLRG_01115		SHARED CgramChig	SHARED CgramChig
GLRG_01116		CgramCsubChig	Cgram Only
GLRG_01117		SHARED CgramChig	SHARED CgramChig
GLRG_01118	CSUB_095450	CgramCsubChig	CgramCsubChig
GLRG_01119	CSUB_131740	CgramCsubChig	CgramCsubChig
GLRG_01120		CgramCsubChig	SHARED CgramChig
GLRG_01121		SHARED CgramChig	SHARED CgramChig
GLRG_01122		CgramCsubChig	SHARED CgramChig
GLRG_01123		Not Annotated by OrthoMCL	Cgram Only
GLRG_01124		SHARED CgramChig	SHARED CgramChig
GLRG_01125		Cgram Only	SHARED CgramChig
GLRG_01126		SHARED CgramChig	SHARED CgramChig
GLRG_01127		SHARED CgramChig	SHARED CgramChig
GLRG_01128		Cgram Only	Cgram Only
GLRG_01129		SHARED CgramChig	SHARED CgramChig
GLRG_01130		Cgram Only	Cgram Only
GLRG_01131		Cgram Only	SHARED CgramChig
GLRG_01132		SHARED CgramChig	SHARED CgramChig
GLRG_01133		SHARED CgramChig	SHARED CgramChig
GLRG_01134		SHARED CgramChig	SHARED CgramChig
GLRG_01135		CgramCsubChig	SHARED CgramChig
GLRG_01136		SHARED CgramChig	SHARED CgramChig
GLRG_01137		SHARED CgramChig	SHARED CgramChig
GLRG_01138		SHARED CgramChig	SHARED CgramChig
GLRG_01139		SHARED CgramChig	SHARED CgramChig
GLRG_01140		Not Annotated by OrthoMCL	Cgram Only
GLRG_01141		Not Annotated by OrthoMCL	Cgram Only
GLRG_01142		Cgram Only	Cgram Only
GLRG_01143		SHARED CgramChig	SHARED CgramChig
GLRG_01144		CgramCsubChig	Cgram Only
GLRG_01145		SHARED CgramChig	SHARED CgramChig
GLRG_01146		SHARED CgramChig	SHARED CgramChig
GLRG_01147		CgramCsubChig	SHARED CgramChig
GLRG_01148		SHARED CgramChig	SHARED CgramChig
GLRG_01149	CSUB_099110	SHARED CgramChig	CgramCsubChig
GLRG_01150		SHARED CgramChig	SHARED CgramChig
GLRG_01151		Cgram Only	Cgram Only
GLRG_01152		SHARED CgramChig	SHARED CgramChig
GLRG_01153		CgramCsubChig	SHARED CgramChig
GLRG_01154		CgramCsubChig	SHARED CgramChig
GLRG_01155		SHARED CgramChig	SHARED CgramChig
GLRG_01156		CgramCsubChig	SHARED CgramChig
GLRG_01157		Not Annotated by OrthoMCL	Cgram Only
GLRG_01158		Not Annotated by OrthoMCL	Cgram Only
GLRG_01159		SHARED CgramChig	SHARED CgramChig
GLRG_01160		SHARED CgramChig	SHARED CgramChig
GLRG_01161		CgramCsubChig	SHARED CgramChig
GLRG_01162		SHARED CgramChig	SHARED CgramChig
GLRG_01163		CgramCsubChig	SHARED CgramChig
GLRG_01164		Not Annotated by OrthoMCL	Cgram Only
GLRG_01165		SHARED CgramChig	SHARED CgramChig
GLRG_01166		Not Annotated by OrthoMCL	Cgram Only
GLRG_01167		SHARED CgramChig	SHARED CgramChig
GLRG_01168		SHARED CgramChig	SHARED CgramChig
GLRG_01169		SHARED CgramChig	SHARED CgramChig
GLRG_01170		SHARED CgramChig	SHARED CgramChig
GLRG_01171		Not Annotated by OrthoMCL	Cgram Only
GLRG_01172		SHARED CgramChig	SHARED CgramChig
GLRG_01173		SHARED CgramChig	SHARED CgramChig
GLRG_01174	CSUB_017720	SHARED CgramChig	CgramCsubChig
GLRG_01175		SHARED CgramChig	SHARED CgramChig
GLRG_01176		Not Annotated by OrthoMCL	Cgram Only
GLRG_01177		Not Annotated by OrthoMCL	Cgram Only
GLRG_01178		Not Annotated by OrthoMCL	Cgram Only
GLRG_01179	CSUB_074120	CgramCsubChig	CgramCsubChig
GLRG_01180	CSUB_026580	CgramCsubChig	CgramCsubChig
GLRG_01181	CSUB_071600	CgramCsubChig	CgramCsubChig
GLRG_01182		Not Annotated by OrthoMCL	Cgram Only
GLRG_01183		Not Annotated by OrthoMCL	Cgram Only
GLRG_01184		Not Annotated by OrthoMCL	Cgram Only
GLRG_01185		Not Annotated by OrthoMCL	Cgram Only
GLRG_01186		Not Annotated by OrthoMCL	Cgram Only
GLRG_01187	CSUB_129800	SHARED CgramCsub	CgramCsubChig
GLRG_01188		Not Annotated by OrthoMCL	Cgram Only
GLRG_01189		Not Annotated by OrthoMCL	Cgram Only
GLRG_01190		Not Annotated by OrthoMCL	Cgram Only
GLRG_01191		CgramCsubChig	SHARED CgramChig
GLRG_01192	CSUB_009480	CgramCsubChig	CgramCsubChig
GLRG_01193	CSUB_009470	CgramCsubChig	CgramCsubChig
GLRG_01194		Not Annotated by OrthoMCL	Cgram Only
GLRG_01195	CSUB_009460	CgramCsubChig	CgramCsubChig
GLRG_01196	CSUB_009450	CgramCsubChig	CgramCsubChig
GLRG_01197	CSUB_009440	CgramCsubChig	CgramCsubChig
GLRG_01198	CSUB_009410	SHARED CgramCsub	CgramCsubChig
GLRG_01199		Not Annotated by OrthoMCL	Cgram Only
GLRG_01200	CSUB_009330	SHARED CgramCsub	SHARED CgramCsub
GLRG_01201	CSUB_009320	SHARED CgramCsub	SHARED CgramCsub
GLRG_01202	CSUB_009300	SHARED CgramCsub	SHARED CgramCsub
GLRG_01203	CSUB_009290	CgramCsubChig	CgramCsubChig
GLRG_01204	CSUB_009250	CgramCsubChig	CgramCsubChig
GLRG_01205	CSUB_009230	SHARED CgramCsub	SHARED CgramCsub
GLRG_01206	CSUB_009220	CgramCsubChig	SHARED CgramCsub
GLRG_01207	CSUB_009210	CgramCsubChig	CgramCsubChig
GLRG_01208	CSUB_112180	SHARED CgramCsub	SHARED CgramCsub
GLRG_01209	CSUB_009090	CgramCsubChig	CgramCsubChig
GLRG_01210	CSUB_009070	CgramCsubChig	CgramCsubChig
GLRG_01211	CSUB_009060	CgramCsubChig	CgramCsubChig
GLRG_01212		Not Annotated by OrthoMCL	Cgram Only
GLRG_01213	CSUB_009050	CgramCsubChig	CgramCsubChig
GLRG_01214	CSUB_009040	CgramCsubChig	CgramCsubChig
GLRG_01215	CSUB_009030	CgramCsubChig	CgramCsubChig
GLRG_01216	CSUB_009020	CgramCsubChig	CgramCsubChig
GLRG_01217	CSUB_009010	SHARED CgramChig	CgramCsubChig
GLRG_01218		Not Annotated by OrthoMCL	Cgram Only
GLRG_01219	CSUB_008990	CgramCsubChig	CgramCsubChig
GLRG_01220	CSUB_008980	CgramCsubChig	CgramCsubChig
GLRG_01221	CSUB_008970	CgramCsubChig	CgramCsubChig
GLRG_01222	CSUB_008960	CgramCsubChig	CgramCsubChig
GLRG_01223	CSUB_008950	CgramCsubChig	CgramCsubChig
GLRG_01224	CSUB_008940	CgramCsubChig	CgramCsubChig
GLRG_01225	CSUB_008930	CgramCsubChig	CgramCsubChig
GLRG_01226	CSUB_008920	CgramCsubChig	CgramCsubChig
GLRG_01227	CSUB_008910	CgramCsubChig	CgramCsubChig
GLRG_01228	CSUB_008900	CgramCsubChig	CgramCsubChig
GLRG_01229	CSUB_008890	CgramCsubChig	CgramCsubChig
GLRG_01230	CSUB_008860	CgramCsubChig	CgramCsubChig
GLRG_01231		SHARED CgramChig	SHARED CgramChig
GLRG_01232	CSUB_008850	CgramCsubChig	CgramCsubChig
GLRG_01233	CSUB_008840	CgramCsubChig	CgramCsubChig
GLRG_01234	CSUB_008830	CgramCsubChig	CgramCsubChig
GLRG_01235		Not Annotated by OrthoMCL	Cgram Only
GLRG_01236	CSUB_008820	CgramCsubChig	CgramCsubChig
GLRG_01237		Not Annotated by OrthoMCL	Cgram Only
GLRG_01238		Cgram Only	Cgram Only
GLRG_01239	CSUB_076270	CgramCsubChig	CgramCsubChig
GLRG_01240	CSUB_076260	SHARED CgramCsub	SHARED CgramCsub
GLRG_01241	CSUB_076250	CgramCsubChig	CgramCsubChig
GLRG_01242	CSUB_076240	CgramCsubChig	CgramCsubChig
GLRG_01243	CSUB_076230	CgramCsubChig	CgramCsubChig
GLRG_01244	CSUB_076220	CgramCsubChig	CgramCsubChig
GLRG_01245	CSUB_076210	CgramCsubChig	CgramCsubChig
GLRG_01246	CSUB_076200	CgramCsubChig	CgramCsubChig
GLRG_01247	CSUB_076190	CgramCsubChig	CgramCsubChig
GLRG_01248	CSUB_076180	CgramCsubChig	CgramCsubChig
GLRG_01249	CSUB_076170	CgramCsubChig	CgramCsubChig
GLRG_01250	CSUB_076160	CgramCsubChig	CgramCsubChig
GLRG_01251	CSUB_076150	CgramCsubChig	CgramCsubChig
GLRG_01252	CSUB_076140	CgramCsubChig	CgramCsubChig
GLRG_01253	CSUB_076130	CgramCsubChig	CgramCsubChig
GLRG_01254	CSUB_076120	CgramCsubChig	CgramCsubChig
GLRG_01255	CSUB_076110	SHARED CgramCsub	SHARED CgramCsub
GLRG_01256	CSUB_076100	CgramCsubChig	CgramCsubChig
GLRG_01257	CSUB_076090	CgramCsubChig	CgramCsubChig
GLRG_01258	CSUB_076080	CgramCsubChig	CgramCsubChig
GLRG_01259	CSUB_076070	CgramCsubChig	CgramCsubChig
GLRG_01260	CSUB_076060	CgramCsubChig	CgramCsubChig
GLRG_01261	CSUB_076050	CgramCsubChig	CgramCsubChig
GLRG_01262	CSUB_076040	CgramCsubChig	CgramCsubChig
GLRG_01263	CSUB_076030	CgramCsubChig	CgramCsubChig
GLRG_01264	CSUB_076020	CgramCsubChig	CgramCsubChig
GLRG_01265	CSUB_076010	CgramCsubChig	CgramCsubChig
GLRG_01266	CSUB_076000	CgramCsubChig	CgramCsubChig
GLRG_01267	CSUB_075990	CgramCsubChig	CgramCsubChig
GLRG_01268		Not Annotated by OrthoMCL	Cgram Only
GLRG_01269	CSUB_075980	CgramCsubChig	CgramCsubChig
GLRG_01270	CSUB_075970	CgramCsubChig	CgramCsubChig
GLRG_01271	CSUB_075960	CgramCsubChig	CgramCsubChig
GLRG_01272	CSUB_075950	CgramCsubChig	CgramCsubChig
GLRG_01273	CSUB_075940	CgramCsubChig	CgramCsubChig
GLRG_01274	CSUB_075930	CgramCsubChig	CgramCsubChig
GLRG_01275	CSUB_075920	CgramCsubChig	CgramCsubChig
GLRG_01276	CSUB_075910	CgramCsubChig	CgramCsubChig
GLRG_01277	CSUB_075900	CgramCsubChig	CgramCsubChig
GLRG_01278	CSUB_075890	CgramCsubChig	CgramCsubChig
GLRG_01279	CSUB_075880	CgramCsubChig	CgramCsubChig
GLRG_01280	CSUB_075870	CgramCsubChig	CgramCsubChig
GLRG_01281	CSUB_075860	CgramCsubChig	CgramCsubChig
GLRG_01282	CSUB_075850	CgramCsubChig	CgramCsubChig
GLRG_01283	CSUB_075840	CgramCsubChig	CgramCsubChig
GLRG_01284	CSUB_075830	CgramCsubChig	CgramCsubChig
GLRG_01285	CSUB_075820	CgramCsubChig	CgramCsubChig
GLRG_01286	CSUB_075810	CgramCsubChig	CgramCsubChig
GLRG_01287	CSUB_075800	CgramCsubChig	CgramCsubChig
GLRG_01288	CSUB_075790	CgramCsubChig	CgramCsubChig
GLRG_01289	CSUB_075780	CgramCsubChig	CgramCsubChig
GLRG_01290	CSUB_075770	CgramCsubChig	CgramCsubChig
GLRG_01291	CSUB_075760	CgramCsubChig	CgramCsubChig
GLRG_01292		Not Annotated by OrthoMCL	Cgram Only
GLRG_01293	CSUB_075740	CgramCsubChig	CgramCsubChig
GLRG_01294	CSUB_075730	CgramCsubChig	CgramCsubChig
GLRG_01295	CSUB_075720	CgramCsubChig	CgramCsubChig
GLRG_01296	CSUB_075710	CgramCsubChig	CgramCsubChig
GLRG_01297	CSUB_075700	CgramCsubChig	CgramCsubChig
GLRG_01298	CSUB_075690	CgramCsubChig	CgramCsubChig
GLRG_01299	CSUB_075680	CgramCsubChig	CgramCsubChig
GLRG_01300	CSUB_075670	CgramCsubChig	CgramCsubChig
GLRG_01301	CSUB_075660	CgramCsubChig	CgramCsubChig
GLRG_01302	CSUB_075650	CgramCsubChig	CgramCsubChig
GLRG_01303	CSUB_075640	CgramCsubChig	CgramCsubChig
GLRG_01304	CSUB_075630	CgramCsubChig	CgramCsubChig
GLRG_01305	CSUB_075620	CgramCsubChig	CgramCsubChig
GLRG_01306	CSUB_075610	CgramCsubChig	CgramCsubChig
GLRG_01307	CSUB_075600	SHARED CgramCsub	SHARED CgramCsub
GLRG_01308	CSUB_075590	CgramCsubChig	CgramCsubChig
GLRG_01309	CSUB_075580	CgramCsubChig	CgramCsubChig
GLRG_01310	CSUB_075570	CgramCsubChig	CgramCsubChig
GLRG_01311	CSUB_103730	CgramCsubChig	CgramCsubChig
GLRG_01312	CSUB_103720	CgramCsubChig	CgramCsubChig
GLRG_01313	CSUB_103710	CgramCsubChig	CgramCsubChig
GLRG_01314	CSUB_103690	CgramCsubChig	CgramCsubChig
GLRG_01315	CSUB_103680	CgramCsubChig	CgramCsubChig
GLRG_01316	CSUB_103670	CgramCsubChig	CgramCsubChig
GLRG_01317	CSUB_103640	CgramCsubChig	CgramCsubChig
GLRG_01318	CSUB_103630	CgramCsubChig	CgramCsubChig
GLRG_01319	CSUB_103620	CgramCsubChig	CgramCsubChig
GLRG_01320	CSUB_103610	CgramCsubChig	CgramCsubChig
GLRG_01321	CSUB_103600	SHARED CgramCsub	SHARED CgramCsub
GLRG_01322	CSUB_035670	CgramCsubChig	CgramCsubChig
GLRG_01323	CSUB_035660	CgramCsubChig	CgramCsubChig
GLRG_01324	CSUB_035650	CgramCsubChig	CgramCsubChig
GLRG_01325	CSUB_035640	CgramCsubChig	CgramCsubChig
GLRG_01326	CSUB_035630	SHARED CgramCsub	SHARED CgramCsub
GLRG_01327	CSUB_035620	CgramCsubChig	CgramCsubChig
GLRG_01328	CSUB_035600	CgramCsubChig	CgramCsubChig
GLRG_01329	CSUB_035590	CgramCsubChig	CgramCsubChig
GLRG_01330	CSUB_035580	CgramCsubChig	CgramCsubChig
GLRG_01331	CSUB_035570	CgramCsubChig	CgramCsubChig
GLRG_01332	CSUB_035560	SHARED CgramCsub	SHARED CgramCsub
GLRG_01333	CSUB_035550	CgramCsubChig	CgramCsubChig
GLRG_01334	CSUB_035540	CgramCsubChig	CgramCsubChig
GLRG_01335	CSUB_035530	CgramCsubChig	CgramCsubChig
GLRG_01336	CSUB_035520	CgramCsubChig	CgramCsubChig
GLRG_01337	CSUB_035510	CgramCsubChig	CgramCsubChig
GLRG_01338	CSUB_035500	CgramCsubChig	CgramCsubChig
GLRG_01339	CSUB_035490	CgramCsubChig	CgramCsubChig
GLRG_01340	CSUB_035480	SHARED CgramCsub	CgramCsubChig
GLRG_01341		SHARED CgramChig	SHARED CgramChig
GLRG_01342	CSUB_035460	CgramCsubChig	CgramCsubChig
GLRG_01343	CSUB_035450	CgramCsubChig	CgramCsubChig
GLRG_01344	CSUB_035440	CgramCsubChig	CgramCsubChig
GLRG_01345	CSUB_035430	CgramCsubChig	CgramCsubChig
GLRG_01346	CSUB_035420	CgramCsubChig	CgramCsubChig
GLRG_01347		SHARED CgramChig	SHARED CgramChig
GLRG_01348	CSUB_035410	CgramCsubChig	CgramCsubChig
GLRG_01349	CSUB_035400	CgramCsubChig	CgramCsubChig
GLRG_01350	CSUB_035390	CgramCsubChig	CgramCsubChig
GLRG_01351	CSUB_035380	CgramCsubChig	CgramCsubChig
GLRG_01352	CSUB_035370	CgramCsubChig	CgramCsubChig
GLRG_01353	CSUB_035360	CgramCsubChig	CgramCsubChig
GLRG_01354	CSUB_035340	CgramCsubChig	CgramCsubChig
GLRG_01355	CSUB_035330	CgramCsubChig	CgramCsubChig
GLRG_01356	CSUB_035320	CgramCsubChig	CgramCsubChig
GLRG_01357	CSUB_035310	CgramCsubChig	CgramCsubChig
GLRG_01358	CSUB_035300	CgramCsubChig	CgramCsubChig
GLRG_01359	CSUB_035290	CgramCsubChig	CgramCsubChig
GLRG_01360	CSUB_035280	CgramCsubChig	CgramCsubChig
GLRG_01361	CSUB_035260	CgramCsubChig	CgramCsubChig
GLRG_01362	CSUB_035250	SHARED CgramCsub	CgramCsubChig
GLRG_01363	CSUB_035240	CgramCsubChig	CgramCsubChig
GLRG_01364	CSUB_035230	CgramCsubChig	CgramCsubChig
GLRG_01365	CSUB_035220	CgramCsubChig	CgramCsubChig
GLRG_01366	CSUB_035210	CgramCsubChig	CgramCsubChig
GLRG_01367	CSUB_035200	CgramCsubChig	CgramCsubChig
GLRG_01368	CSUB_035190	CgramCsubChig	CgramCsubChig
GLRG_01369	CSUB_035180	CgramCsubChig	CgramCsubChig
GLRG_01370	CSUB_035170	CgramCsubChig	CgramCsubChig
GLRG_01371	CSUB_035160	CgramCsubChig	CgramCsubChig
GLRG_01372	CSUB_035150	CgramCsubChig	CgramCsubChig
GLRG_01373	CSUB_035140	CgramCsubChig	CgramCsubChig
GLRG_01374	CSUB_035130	CgramCsubChig	CgramCsubChig
GLRG_01375	CSUB_035120	CgramCsubChig	CgramCsubChig
GLRG_01376		Not Annotated by OrthoMCL	Cgram Only
GLRG_01377	CSUB_035110	CgramCsubChig	CgramCsubChig
GLRG_01378	CSUB_035100	CgramCsubChig	CgramCsubChig
GLRG_01379	CSUB_035090	CgramCsubChig	CgramCsubChig
GLRG_01380	CSUB_035080	CgramCsubChig	CgramCsubChig
GLRG_01381	CSUB_035070	CgramCsubChig	CgramCsubChig
GLRG_01382	CSUB_035060	SHARED CgramChig	CgramCsubChig
GLRG_01383		CgramCsubChig	SHARED CgramChig
GLRG_01384	CSUB_035050	CgramCsubChig	CgramCsubChig
GLRG_01385	CSUB_035040	CgramCsubChig	CgramCsubChig
GLRG_01386	CSUB_035030	CgramCsubChig	CgramCsubChig
GLRG_01387	CSUB_035020	CgramCsubChig	CgramCsubChig
GLRG_01388	CSUB_035010	CgramCsubChig	CgramCsubChig
GLRG_01389	CSUB_035000	CgramCsubChig	CgramCsubChig
GLRG_01390	CSUB_034990	CgramCsubChig	CgramCsubChig
GLRG_01391	CSUB_034980	CgramCsubChig	CgramCsubChig
GLRG_01392	CSUB_034970	CgramCsubChig	CgramCsubChig
GLRG_01393	CSUB_034960	CgramCsubChig	CgramCsubChig
GLRG_01394	CSUB_034940	CgramCsubChig	CgramCsubChig
GLRG_01395	CSUB_034930	CgramCsubChig	CgramCsubChig
GLRG_01396	CSUB_034920	CgramCsubChig	CgramCsubChig
GLRG_01397	CSUB_034910	CgramCsubChig	CgramCsubChig
GLRG_01398	CSUB_034900	CgramCsubChig	CgramCsubChig
GLRG_01399	CSUB_034890	CgramCsubChig	CgramCsubChig
GLRG_01400	CSUB_034880	CgramCsubChig	CgramCsubChig
GLRG_01401	CSUB_121460	SHARED CgramCsub	SHARED CgramCsub
GLRG_01402	CSUB_034850	CgramCsubChig	CgramCsubChig
GLRG_01403	CSUB_034840	CgramCsubChig	CgramCsubChig
GLRG_01404	CSUB_034830	CgramCsubChig	CgramCsubChig
GLRG_01405	CSUB_034820	CgramCsubChig	CgramCsubChig
GLRG_01406	CSUB_034810	CgramCsubChig	CgramCsubChig
GLRG_01407	CSUB_034800	CgramCsubChig	CgramCsubChig
GLRG_01408	CSUB_034790	CgramCsubChig	CgramCsubChig
GLRG_01409	CSUB_034780	CgramCsubChig	CgramCsubChig
GLRG_01410	CSUB_034770	CgramCsubChig	CgramCsubChig
GLRG_01411	CSUB_034760	CgramCsubChig	CgramCsubChig
GLRG_01412	CSUB_034750	CgramCsubChig	CgramCsubChig
GLRG_01413	CSUB_034740	CgramCsubChig	CgramCsubChig
GLRG_01414	CSUB_034730	CgramCsubChig	CgramCsubChig
GLRG_01415	CSUB_034720	CgramCsubChig	CgramCsubChig
GLRG_01416	CSUB_034710	CgramCsubChig	CgramCsubChig
GLRG_01417		Not Annotated by OrthoMCL	Cgram Only
GLRG_01418	CSUB_034700	CgramCsubChig	CgramCsubChig
GLRG_01419	CSUB_034690	CgramCsubChig	CgramCsubChig
GLRG_01420	CSUB_034680	CgramCsubChig	CgramCsubChig
GLRG_01421	CSUB_034670	CgramCsubChig	CgramCsubChig
GLRG_01422	CSUB_034660	CgramCsubChig	CgramCsubChig
GLRG_01423	CSUB_034650	CgramCsubChig	CgramCsubChig
GLRG_01424	CSUB_034640	CgramCsubChig	CgramCsubChig
GLRG_01425	CSUB_034630	CgramCsubChig	CgramCsubChig
GLRG_01426	CSUB_034620	CgramCsubChig	CgramCsubChig
GLRG_01427	CSUB_034610	CgramCsubChig	CgramCsubChig
GLRG_01428	CSUB_034600	CgramCsubChig	CgramCsubChig
GLRG_01429	CSUB_034590	CgramCsubChig	CgramCsubChig
GLRG_01430	CSUB_034580	CgramCsubChig	CgramCsubChig
GLRG_01431	CSUB_034550	SHARED CgramCsub	SHARED CgramCsub
GLRG_01432	CSUB_034540	CgramCsubChig	CgramCsubChig
GLRG_01433	CSUB_034520	CgramCsubChig	CgramCsubChig
GLRG_01434	CSUB_034500	CgramCsubChig	CgramCsubChig
GLRG_01435	CSUB_034490	SHARED CgramCsub	SHARED CgramCsub
GLRG_01436	CSUB_034480	CgramCsubChig	CgramCsubChig
GLRG_01437	CSUB_034470	CgramCsubChig	CgramCsubChig
GLRG_01438	CSUB_034460	CgramCsubChig	CgramCsubChig
GLRG_01439	CSUB_034450	CgramCsubChig	CgramCsubChig
GLRG_01440	CSUB_034440	CgramCsubChig	CgramCsubChig
GLRG_01441	CSUB_034430	CgramCsubChig	CgramCsubChig
GLRG_01442	CSUB_034420	CgramCsubChig	CgramCsubChig
GLRG_01443	CSUB_034410	CgramCsubChig	CgramCsubChig
GLRG_01444	CSUB_034400	CgramCsubChig	CgramCsubChig
GLRG_01445	CSUB_034390	CgramCsubChig	CgramCsubChig
GLRG_01446	CSUB_034380	CgramCsubChig	CgramCsubChig
GLRG_01447	CSUB_034370	CgramCsubChig	CgramCsubChig
GLRG_01448	CSUB_034350	CgramCsubChig	CgramCsubChig
GLRG_01449	CSUB_034340	CgramCsubChig	CgramCsubChig
GLRG_01450	CSUB_034330	CgramCsubChig	CgramCsubChig
GLRG_01451	CSUB_034310	CgramCsubChig	CgramCsubChig
GLRG_01452	CSUB_034300	CgramCsubChig	CgramCsubChig
GLRG_01453	CSUB_034290	CgramCsubChig	CgramCsubChig
GLRG_01454	CSUB_034280	CgramCsubChig	CgramCsubChig
GLRG_01455	CSUB_034270	CgramCsubChig	CgramCsubChig
GLRG_01456	CSUB_034260	CgramCsubChig	CgramCsubChig
GLRG_01457	CSUB_034250	CgramCsubChig	CgramCsubChig
GLRG_01458		Not Annotated by OrthoMCL	Cgram Only
GLRG_01459	CSUB_034200	Not Annotated by OrthoMCL	SHARED CgramCsub
GLRG_01460	CSUB_034180	CgramCsubChig	CgramCsubChig
GLRG_01461	CSUB_034170	CgramCsubChig	CgramCsubChig
GLRG_01462	CSUB_034160	CgramCsubChig	CgramCsubChig
GLRG_01463	CSUB_034150	CgramCsubChig	CgramCsubChig
GLRG_01464	CSUB_034130	CgramCsubChig	CgramCsubChig
GLRG_01465	CSUB_034120	CgramCsubChig	CgramCsubChig
GLRG_01466	CSUB_034110	CgramCsubChig	CgramCsubChig
GLRG_01467		SHARED CgramChig	SHARED CgramChig
GLRG_01468	CSUB_034100	CgramCsubChig	CgramCsubChig
GLRG_01469	CSUB_034080	CgramCsubChig	CgramCsubChig
GLRG_01470	CSUB_034070	CgramCsubChig	CgramCsubChig
GLRG_01471	CSUB_034060	CgramCsubChig	CgramCsubChig
GLRG_01472	CSUB_034050	CgramCsubChig	CgramCsubChig
GLRG_01473	CSUB_034030	CgramCsubChig	CgramCsubChig
GLRG_01474	CSUB_034020	CgramCsubChig	CgramCsubChig
GLRG_01475	CSUB_034010	CgramCsubChig	CgramCsubChig
GLRG_01476	CSUB_034000	CgramCsubChig	CgramCsubChig
GLRG_01477	CSUB_033990	CgramCsubChig	CgramCsubChig
GLRG_01478	CSUB_033970	CgramCsubChig	CgramCsubChig
GLRG_01479	CSUB_033960	CgramCsubChig	CgramCsubChig
GLRG_01480	CSUB_033950	CgramCsubChig	CgramCsubChig
GLRG_01481	CSUB_033940	CgramCsubChig	CgramCsubChig
GLRG_01482	CSUB_033930	CgramCsubChig	CgramCsubChig
GLRG_01483	CSUB_033920	CgramCsubChig	CgramCsubChig
GLRG_01484	CSUB_033910	CgramCsubChig	CgramCsubChig
GLRG_01485	CSUB_033900	CgramCsubChig	CgramCsubChig
GLRG_01486	CSUB_033890	CgramCsubChig	CgramCsubChig
GLRG_01487	CSUB_033880	CgramCsubChig	CgramCsubChig
GLRG_01488	CSUB_033870	CgramCsubChig	CgramCsubChig
GLRG_01489	CSUB_033860	CgramCsubChig	CgramCsubChig
GLRG_01490	CSUB_033850	CgramCsubChig	CgramCsubChig
GLRG_01491	CSUB_033830	CgramCsubChig	CgramCsubChig
GLRG_01492	CSUB_033820	CgramCsubChig	CgramCsubChig
GLRG_01493	CSUB_033760	CgramCsubChig	CgramCsubChig
GLRG_01494	CSUB_033770	CgramCsubChig	CgramCsubChig
GLRG_01495	CSUB_033780	CgramCsubChig	CgramCsubChig
GLRG_01496	CSUB_033790	CgramCsubChig	CgramCsubChig
GLRG_01497	CSUB_033800	CgramCsubChig	CgramCsubChig
GLRG_01498	CSUB_033810	CgramCsubChig	CgramCsubChig
GLRG_01499	CSUB_033740	CgramCsubChig	CgramCsubChig
GLRG_01500	CSUB_033730	CgramCsubChig	CgramCsubChig
GLRG_01501	CSUB_033720	CgramCsubChig	CgramCsubChig
GLRG_01502	CSUB_033710	CgramCsubChig	CgramCsubChig
GLRG_01503	CSUB_033700	CgramCsubChig	CgramCsubChig
GLRG_01504	CSUB_033690	CgramCsubChig	CgramCsubChig
GLRG_01505	CSUB_033680	CgramCsubChig	CgramCsubChig
GLRG_01506	CSUB_033670	CgramCsubChig	CgramCsubChig
GLRG_01507	CSUB_033660	CgramCsubChig	CgramCsubChig
GLRG_01508	CSUB_033650	CgramCsubChig	CgramCsubChig
GLRG_01509	CSUB_033640	CgramCsubChig	CgramCsubChig
GLRG_01510	CSUB_033630	CgramCsubChig	CgramCsubChig
GLRG_01511	CSUB_048210	CgramCsubChig	CgramCsubChig
GLRG_01512	CSUB_048200	CgramCsubChig	CgramCsubChig
GLRG_01513	CSUB_048190	CgramCsubChig	CgramCsubChig
GLRG_01514	CSUB_048180	CgramCsubChig	CgramCsubChig
GLRG_01515	CSUB_048160	CgramCsubChig	CgramCsubChig
GLRG_01516	CSUB_048150	CgramCsubChig	CgramCsubChig
GLRG_01517	CSUB_048140	CgramCsubChig	CgramCsubChig
GLRG_01518	CSUB_048130	CgramCsubChig	CgramCsubChig
GLRG_01519	CSUB_048120	CgramCsubChig	CgramCsubChig
GLRG_01520	CSUB_048110	CgramCsubChig	CgramCsubChig
GLRG_01521	CSUB_048100	CgramCsubChig	CgramCsubChig
GLRG_01522	CSUB_048090	CgramCsubChig	CgramCsubChig
GLRG_01523	CSUB_048080	CgramCsubChig	CgramCsubChig
GLRG_01524	CSUB_048070	CgramCsubChig	CgramCsubChig
GLRG_01525	CSUB_048060	CgramCsubChig	CgramCsubChig
GLRG_01526	CSUB_048050	CgramCsubChig	CgramCsubChig
GLRG_01527	CSUB_048040	CgramCsubChig	CgramCsubChig
GLRG_01528	CSUB_048030	CgramCsubChig	CgramCsubChig
GLRG_01529		Not Annotated by OrthoMCL	Cgram Only
GLRG_01530	CSUB_048020	CgramCsubChig	CgramCsubChig
GLRG_01531	CSUB_047990	CgramCsubChig	CgramCsubChig
GLRG_01532	CSUB_049600	CgramCsubChig	CgramCsubChig
GLRG_01533	CSUB_047980	CgramCsubChig	CgramCsubChig
GLRG_01534	CSUB_047970	CgramCsubChig	CgramCsubChig
GLRG_01535	CSUB_047960	CgramCsubChig	CgramCsubChig
GLRG_01536		Not Annotated by OrthoMCL	Cgram Only
GLRG_01537	CSUB_047950	CgramCsubChig	CgramCsubChig
GLRG_01538	CSUB_047940	CgramCsubChig	CgramCsubChig
GLRG_01539	CSUB_047930	CgramCsubChig	CgramCsubChig
GLRG_01540	CSUB_047920	CgramCsubChig	CgramCsubChig
GLRG_01541	CSUB_047910	CgramCsubChig	CgramCsubChig
GLRG_01542		Not Annotated by OrthoMCL	Cgram Only
GLRG_01543	CSUB_047900	CgramCsubChig	CgramCsubChig
GLRG_01544	CSUB_047890	CgramCsubChig	CgramCsubChig
GLRG_01545	CSUB_047880	CgramCsubChig	CgramCsubChig
GLRG_01546	CSUB_033540	CgramCsubChig	CgramCsubChig
GLRG_01547	CSUB_033550	CgramCsubChig	CgramCsubChig
GLRG_01548	CSUB_033560	CgramCsubChig	CgramCsubChig
GLRG_01549	CSUB_033570	CgramCsubChig	CgramCsubChig
GLRG_01550	CSUB_033580	CgramCsubChig	CgramCsubChig
GLRG_01551	CSUB_033590	CgramCsubChig	CgramCsubChig
GLRG_01552	CSUB_033600	CgramCsubChig	CgramCsubChig
GLRG_01553	CSUB_033610	CgramCsubChig	CgramCsubChig
GLRG_01554	CSUB_033620	CgramCsubChig	CgramCsubChig
GLRG_01555	CSUB_048220	SHARED CgramCsub	SHARED CgramCsub
GLRG_01556	CSUB_048230	CgramCsubChig	CgramCsubChig
GLRG_01557	CSUB_048240	CgramCsubChig	CgramCsubChig
GLRG_01558	CSUB_048250	CgramCsubChig	CgramCsubChig
GLRG_01559	CSUB_048260	CgramCsubChig	CgramCsubChig
GLRG_01560	CSUB_048270	CgramCsubChig	CgramCsubChig
GLRG_01561	CSUB_048280	CgramCsubChig	CgramCsubChig
GLRG_01562	CSUB_048290	CgramCsubChig	CgramCsubChig
GLRG_01563	CSUB_048300	CgramCsubChig	CgramCsubChig
GLRG_01564	CSUB_048310	CgramCsubChig	CgramCsubChig
GLRG_01565	CSUB_048320	SHARED CgramCsub	SHARED CgramCsub
GLRG_01566	CSUB_048330	CgramCsubChig	CgramCsubChig
GLRG_01567	CSUB_048340	CgramCsubChig	CgramCsubChig
GLRG_01568	CSUB_048350	CgramCsubChig	CgramCsubChig
GLRG_01569	CSUB_048360	CgramCsubChig	CgramCsubChig
GLRG_01570	CSUB_048370	CgramCsubChig	CgramCsubChig
GLRG_01571	CSUB_048380	CgramCsubChig	CgramCsubChig
GLRG_01572	CSUB_048390	CgramCsubChig	CgramCsubChig
GLRG_01573	CSUB_048400	SHARED CgramCsub	SHARED CgramCsub
GLRG_01574	CSUB_048410	CgramCsubChig	CgramCsubChig
GLRG_01575	CSUB_048420	CgramCsubChig	CgramCsubChig
GLRG_01576	CSUB_048430	CgramCsubChig	CgramCsubChig
GLRG_01577	CSUB_048440	CgramCsubChig	CgramCsubChig
GLRG_01578	CSUB_048450	CgramCsubChig	CgramCsubChig
GLRG_01579	CSUB_048460	CgramCsubChig	CgramCsubChig
GLRG_01580	CSUB_048470	CgramCsubChig	CgramCsubChig
GLRG_01581	CSUB_048480	CgramCsubChig	CgramCsubChig
GLRG_01582	CSUB_048490	CgramCsubChig	CgramCsubChig
GLRG_01583	CSUB_048500	CgramCsubChig	CgramCsubChig
GLRG_01584	CSUB_048510	CgramCsubChig	CgramCsubChig
GLRG_01585	CSUB_048530	CgramCsubChig	CgramCsubChig
GLRG_01586	CSUB_048540	CgramCsubChig	CgramCsubChig
GLRG_01587	CSUB_048550	CgramCsubChig	CgramCsubChig
GLRG_01588	CSUB_048560	CgramCsubChig	CgramCsubChig
GLRG_01589	CSUB_048570	CgramCsubChig	CgramCsubChig
GLRG_01590		CgramCsubChig	SHARED CgramChig
GLRG_01591	CSUB_048590	CgramCsubChig	CgramCsubChig
GLRG_01592	CSUB_048600	CgramCsubChig	CgramCsubChig
GLRG_01593	CSUB_048610	CgramCsubChig	CgramCsubChig
GLRG_01594	CSUB_048620	CgramCsubChig	CgramCsubChig
GLRG_01595	CSUB_048630	CgramCsubChig	CgramCsubChig
GLRG_01596	CSUB_048640	CgramCsubChig	CgramCsubChig
GLRG_01597	CSUB_048650	CgramCsubChig	CgramCsubChig
GLRG_01598	CSUB_048660	CgramCsubChig	CgramCsubChig
GLRG_01599	CSUB_048670	CgramCsubChig	CgramCsubChig
GLRG_01600	CSUB_048680	CgramCsubChig	CgramCsubChig
GLRG_01601		Not Annotated by OrthoMCL	Cgram Only
GLRG_01602	CSUB_048700	SHARED CgramCsub	CgramCsubChig
GLRG_01603	CSUB_048710	CgramCsubChig	CgramCsubChig
GLRG_01604	CSUB_048730	CgramCsubChig	CgramCsubChig
GLRG_01605	CSUB_048740	CgramCsubChig	CgramCsubChig
GLRG_01606	CSUB_048750	CgramCsubChig	CgramCsubChig
GLRG_01607	CSUB_048760	Not Annotated by OrthoMCL	SHARED CgramCsub
GLRG_01608	CSUB_048770	CgramCsubChig	CgramCsubChig
GLRG_01609	CSUB_048780	CgramCsubChig	CgramCsubChig
GLRG_01610	CSUB_048790	CgramCsubChig	CgramCsubChig
GLRG_01611	CSUB_048800	CgramCsubChig	CgramCsubChig
GLRG_01612	CSUB_048810	CgramCsubChig	CgramCsubChig
GLRG_01613	CSUB_048820	CgramCsubChig	CgramCsubChig
GLRG_01614	CSUB_048830	CgramCsubChig	CgramCsubChig
GLRG_01615	CSUB_048840	CgramCsubChig	CgramCsubChig
GLRG_01616	CSUB_048850	CgramCsubChig	CgramCsubChig
GLRG_01617		Not Annotated by OrthoMCL	Cgram Only
GLRG_01618	CSUB_048860	CgramCsubChig	CgramCsubChig
GLRG_01619	CSUB_048870	CgramCsubChig	CgramCsubChig
GLRG_01620	CSUB_048880	CgramCsubChig	CgramCsubChig
GLRG_01621	CSUB_048890	CgramCsubChig	CgramCsubChig
GLRG_01622	CSUB_048900	CgramCsubChig	CgramCsubChig
GLRG_01623	CSUB_048910	CgramCsubChig	CgramCsubChig
GLRG_01624	CSUB_048920	CgramCsubChig	CgramCsubChig
GLRG_01625	CSUB_048940	CgramCsubChig	CgramCsubChig
GLRG_01626	CSUB_048950	CgramCsubChig	CgramCsubChig
GLRG_01627	CSUB_048960	CgramCsubChig	CgramCsubChig
GLRG_01628	CSUB_048970	CgramCsubChig	CgramCsubChig
GLRG_01629	CSUB_048980	CgramCsubChig	CgramCsubChig
GLRG_01630	CSUB_048990	CgramCsubChig	CgramCsubChig
GLRG_01631	CSUB_049000	CgramCsubChig	CgramCsubChig
GLRG_01632	CSUB_049010	CgramCsubChig	CgramCsubChig
GLRG_01633		Not Annotated by OrthoMCL	Cgram Only
GLRG_01634	CSUB_049020	CgramCsubChig	CgramCsubChig
GLRG_01635	CSUB_048520	CgramCsubChig	CgramCsubChig
GLRG_01636	CSUB_033840	CgramCsubChig	CgramCsubChig
GLRG_01637	CSUB_049030	CgramCsubChig	CgramCsubChig
GLRG_01638		Not Annotated by OrthoMCL	Cgram Only
GLRG_01639	CSUB_049040	SHARED CgramCsub	SHARED CgramCsub
GLRG_01640	CSUB_049050	CgramCsubChig	CgramCsubChig
GLRG_01641	CSUB_049070	CgramCsubChig	CgramCsubChig
GLRG_01642	CSUB_049080	CgramCsubChig	CgramCsubChig
GLRG_01643	CSUB_049090	CgramCsubChig	CgramCsubChig
GLRG_01644	CSUB_049100	CgramCsubChig	CgramCsubChig
GLRG_01645	CSUB_049110	CgramCsubChig	CgramCsubChig
GLRG_01646	CSUB_049120	CgramCsubChig	CgramCsubChig
GLRG_01647	CSUB_049130	CgramCsubChig	CgramCsubChig
GLRG_01648	CSUB_049140	CgramCsubChig	CgramCsubChig
GLRG_01649	CSUB_049150	CgramCsubChig	CgramCsubChig
GLRG_01650	CSUB_049170	CgramCsubChig	CgramCsubChig
GLRG_01651	CSUB_049180	CgramCsubChig	CgramCsubChig
GLRG_01652	CSUB_049190	CgramCsubChig	CgramCsubChig
GLRG_01653	CSUB_049200	CgramCsubChig	CgramCsubChig
GLRG_01654	CSUB_049210	CgramCsubChig	CgramCsubChig
GLRG_01655	CSUB_049220	SHARED CgramCsub	SHARED CgramCsub
GLRG_01656	CSUB_049230	CgramCsubChig	CgramCsubChig
GLRG_01657	CSUB_049240	CgramCsubChig	CgramCsubChig
GLRG_01658	CSUB_049250	CgramCsubChig	CgramCsubChig
GLRG_01659	CSUB_049260	CgramCsubChig	CgramCsubChig
GLRG_01660	CSUB_049270	SHARED CgramCsub	SHARED CgramCsub
GLRG_01661	CSUB_049280	CgramCsubChig	CgramCsubChig
GLRG_01662	CSUB_049290	CgramCsubChig	CgramCsubChig
GLRG_01663	CSUB_049310	CgramCsubChig	CgramCsubChig
GLRG_01664	CSUB_049320	CgramCsubChig	CgramCsubChig
GLRG_01665	CSUB_049330	CgramCsubChig	CgramCsubChig
GLRG_01666	CSUB_049340	CgramCsubChig	CgramCsubChig
GLRG_01667	CSUB_049350	CgramCsubChig	CgramCsubChig
GLRG_01668	CSUB_049360	CgramCsubChig	CgramCsubChig
GLRG_01669	CSUB_049370	CgramCsubChig	CgramCsubChig
GLRG_01670	CSUB_049380	CgramCsubChig	CgramCsubChig
GLRG_01671	CSUB_049390	CgramCsubChig	CgramCsubChig
GLRG_01672	CSUB_049400	CgramCsubChig	CgramCsubChig
GLRG_01673	CSUB_049410	CgramCsubChig	CgramCsubChig
GLRG_01674	CSUB_049420	CgramCsubChig	CgramCsubChig
GLRG_01675	CSUB_049430	CgramCsubChig	CgramCsubChig
GLRG_01676	CSUB_049440	CgramCsubChig	CgramCsubChig
GLRG_01677		Not Annotated by OrthoMCL	Cgram Only
GLRG_01678	CSUB_049450	CgramCsubChig	CgramCsubChig
GLRG_01679	CSUB_049460	CgramCsubChig	CgramCsubChig
GLRG_01680	CSUB_049470	CgramCsubChig	CgramCsubChig
GLRG_01681	CSUB_049480	CgramCsubChig	CgramCsubChig
GLRG_01682	CSUB_049490	CgramCsubChig	CgramCsubChig
GLRG_01683	CSUB_049500	CgramCsubChig	CgramCsubChig
GLRG_01684		Not Annotated by OrthoMCL	Cgram Only
GLRG_01685	CSUB_049510	CgramCsubChig	CgramCsubChig
GLRG_01686	CSUB_049520	CgramCsubChig	CgramCsubChig
GLRG_01687	CSUB_049530	CgramCsubChig	CgramCsubChig
GLRG_01688	CSUB_049540	CgramCsubChig	CgramCsubChig
GLRG_01689	CSUB_049550	CgramCsubChig	CgramCsubChig
GLRG_01690	CSUB_049560	CgramCsubChig	CgramCsubChig
GLRG_01691	CSUB_049570	CgramCsubChig	CgramCsubChig
GLRG_01692	CSUB_049580	CgramCsubChig	CgramCsubChig
GLRG_01693		Not Annotated by OrthoMCL	Cgram Only
GLRG_01694	CSUB_049590	CgramCsubChig	CgramCsubChig
GLRG_01695	CSUB_049610	CgramCsubChig	CgramCsubChig
GLRG_01696	CSUB_049620	CgramCsubChig	CgramCsubChig
GLRG_01697	CSUB_049630	CgramCsubChig	CgramCsubChig
GLRG_01698		Not Annotated by OrthoMCL	Cgram Only
GLRG_01699	CSUB_049640	CgramCsubChig	CgramCsubChig
GLRG_01700	CSUB_049650	CgramCsubChig	CgramCsubChig
GLRG_01701	CSUB_049660	CgramCsubChig	CgramCsubChig
GLRG_01702	CSUB_049670	CgramCsubChig	CgramCsubChig
GLRG_01703		Not Annotated by OrthoMCL	Cgram Only
GLRG_01704	CSUB_127570	CgramCsubChig	SHARED CgramCsub
GLRG_01705	CSUB_127580	CgramCsubChig	CgramCsubChig
GLRG_01706		Not Annotated by OrthoMCL	Cgram Only
GLRG_01707	CSUB_127600	SHARED CgramCsub	SHARED CgramCsub
GLRG_01708		SHARED CgramChig	SHARED CgramChig
GLRG_01709	CSUB_127610	CgramCsubChig	CgramCsubChig
GLRG_01710	CSUB_127620	CgramCsubChig	CgramCsubChig
GLRG_01711	CSUB_127640	CgramCsubChig	CgramCsubChig
GLRG_01712		Not Annotated by OrthoMCL	Cgram Only
GLRG_01713	CSUB_085450	CgramCsubChig	CgramCsubChig
GLRG_01714	CSUB_085440	CgramCsubChig	CgramCsubChig
GLRG_01715	CSUB_085430	CgramCsubChig	CgramCsubChig
GLRG_01716	CSUB_085420	CgramCsubChig	CgramCsubChig
GLRG_01717	CSUB_085410	CgramCsubChig	CgramCsubChig
GLRG_01718	CSUB_085390	CgramCsubChig	CgramCsubChig
GLRG_01719	CSUB_085380	CgramCsubChig	CgramCsubChig
GLRG_01720	CSUB_085370	CgramCsubChig	CgramCsubChig
GLRG_01721	CSUB_085360	CgramCsubChig	CgramCsubChig
GLRG_01722		SHARED CgramChig	SHARED CgramChig
GLRG_01723		Not Annotated by OrthoMCL	Cgram Only
GLRG_01724	CSUB_085350	CgramCsubChig	CgramCsubChig
GLRG_01725	CSUB_085340	CgramCsubChig	CgramCsubChig
GLRG_01726	CSUB_085330	CgramCsubChig	CgramCsubChig
GLRG_01727	CSUB_085320	CgramCsubChig	CgramCsubChig
GLRG_01728		Not Annotated by OrthoMCL	Cgram Only
GLRG_01729		Not Annotated by OrthoMCL	Cgram Only
GLRG_01730	CSUB_085310	Not Annotated by OrthoMCL	SHARED CgramCsub
GLRG_01731		Not Annotated by OrthoMCL	Cgram Only
GLRG_01732	CSUB_085290	CgramCsubChig	CgramCsubChig
GLRG_01733	CSUB_085280	CgramCsubChig	CgramCsubChig
GLRG_01734		Cgram Only	Cgram Only
GLRG_01735	CSUB_085270	CgramCsubChig	CgramCsubChig
GLRG_01736	CSUB_085260	SHARED CgramCsub	SHARED CgramCsub
GLRG_01737	CSUB_085250	SHARED CgramCsub	SHARED CgramCsub
GLRG_01738	CSUB_085240	CgramCsubChig	CgramCsubChig
GLRG_01739	CSUB_085230	CgramCsubChig	CgramCsubChig
GLRG_01740	CSUB_085220	CgramCsubChig	CgramCsubChig
GLRG_01741	CSUB_085210	CgramCsubChig	CgramCsubChig
GLRG_01742	CSUB_085200	CgramCsubChig	CgramCsubChig
GLRG_01743	CSUB_085190	CgramCsubChig	CgramCsubChig
GLRG_01744	CSUB_085180	CgramCsubChig	CgramCsubChig
GLRG_01745	CSUB_085160	CgramCsubChig	CgramCsubChig
GLRG_01746	CSUB_085140	CgramCsubChig	CgramCsubChig
GLRG_01747	CSUB_085130	CgramCsubChig	CgramCsubChig
GLRG_01748	CSUB_085120	CgramCsubChig	CgramCsubChig
GLRG_01749	CSUB_085110	CgramCsubChig	CgramCsubChig
GLRG_01750	CSUB_085100	CgramCsubChig	CgramCsubChig
GLRG_01751		Not Annotated by OrthoMCL	Cgram Only
GLRG_01752	CSUB_085090	CgramCsubChig	CgramCsubChig
GLRG_01753	CSUB_085080	CgramCsubChig	CgramCsubChig
GLRG_01754	CSUB_085070	CgramCsubChig	CgramCsubChig
GLRG_01755		Not Annotated by OrthoMCL	Cgram Only
GLRG_01756		CgramCsubChig	SHARED CgramChig
GLRG_01757	CSUB_085060	CgramCsubChig	CgramCsubChig
GLRG_01758		Not Annotated by OrthoMCL	Cgram Only
GLRG_01759	CSUB_085030	CgramCsubChig	CgramCsubChig
GLRG_01760	CSUB_085020	CgramCsubChig	CgramCsubChig
GLRG_01761	CSUB_085000	CgramCsubChig	CgramCsubChig
GLRG_01762	CSUB_084990	CgramCsubChig	CgramCsubChig
GLRG_01763	CSUB_084970	CgramCsubChig	CgramCsubChig
GLRG_01764	CSUB_084950	CgramCsubChig	CgramCsubChig
GLRG_01765	CSUB_084940	CgramCsubChig	CgramCsubChig
GLRG_01766	CSUB_084930	CgramCsubChig	CgramCsubChig
GLRG_01767	CSUB_084910	CgramCsubChig	CgramCsubChig
GLRG_01768	CSUB_084900	CgramCsubChig	CgramCsubChig
GLRG_01769		Not Annotated by OrthoMCL	Cgram Only
GLRG_01770		SHARED CgramChig	SHARED CgramChig
GLRG_01771		CgramCsubChig	SHARED CgramChig
GLRG_01772	CSUB_084820	CgramCsubChig	CgramCsubChig
GLRG_01773	CSUB_084810	SHARED CgramCsub	SHARED CgramCsub
GLRG_01774	CSUB_084800	CgramCsubChig	CgramCsubChig
GLRG_01775	CSUB_084780	CgramCsubChig	CgramCsubChig
GLRG_01776	CSUB_084770	CgramCsubChig	CgramCsubChig
GLRG_01777		Not Annotated by OrthoMCL	Cgram Only
GLRG_01778	CSUB_084750	CgramCsubChig	CgramCsubChig
GLRG_01779	CSUB_084740	CgramCsubChig	CgramCsubChig
GLRG_01780	CSUB_084730	CgramCsubChig	CgramCsubChig
GLRG_01781		Not Annotated by OrthoMCL	Cgram Only
GLRG_01782	CSUB_125910	CgramCsubChig	CgramCsubChig
GLRG_01783	CSUB_125900	CgramCsubChig	CgramCsubChig
GLRG_01784	CSUB_125890	CgramCsubChig	CgramCsubChig
GLRG_01785	CSUB_125880	CgramCsubChig	CgramCsubChig
GLRG_01786	CSUB_125870	CgramCsubChig	CgramCsubChig
GLRG_01787	CSUB_125850	CgramCsubChig	CgramCsubChig
GLRG_01788	CSUB_125840	CgramCsubChig	CgramCsubChig
GLRG_01789		Not Annotated by OrthoMCL	Cgram Only
GLRG_01790	CSUB_125820	CgramCsubChig	CgramCsubChig
GLRG_01791	CSUB_125810	SHARED CgramCsub	CgramCsubChig
GLRG_01792	CSUB_125800	CgramCsubChig	CgramCsubChig
GLRG_01793	CSUB_125760	CgramCsubChig	CgramCsubChig
GLRG_01794	CSUB_125750	SHARED CgramCsub	CgramCsubChig
GLRG_01795	CSUB_125740	CgramCsubChig	CgramCsubChig
GLRG_01796		CgramCsubChig	SHARED CgramChig
GLRG_01797	CSUB_125720	CgramCsubChig	CgramCsubChig
GLRG_01798		SHARED CgramChig	SHARED CgramChig
GLRG_01799	CSUB_125710	CgramCsubChig	CgramCsubChig
GLRG_01800	CSUB_125700	CgramCsubChig	CgramCsubChig
GLRG_01801	CSUB_125690	CgramCsubChig	CgramCsubChig
GLRG_01802		SHARED CgramChig	SHARED CgramChig
GLRG_01803		SHARED CgramChig	SHARED CgramChig
GLRG_01804	CSUB_123430	CgramCsubChig	CgramCsubChig
GLRG_01805		Not Annotated by OrthoMCL	Cgram Only
GLRG_01806		Not Annotated by OrthoMCL	Cgram Only
GLRG_01807	CSUB_123410	CgramCsubChig	CgramCsubChig
GLRG_01808	CSUB_123400	CgramCsubChig	CgramCsubChig
GLRG_01809	CSUB_123340	CgramCsubChig	CgramCsubChig
GLRG_01810	CSUB_123330	SHARED CgramCsub	CgramCsubChig
GLRG_01811	CSUB_123310	CgramCsubChig	CgramCsubChig
GLRG_01812	CSUB_123300	CgramCsubChig	CgramCsubChig
GLRG_01813	CSUB_123290	CgramCsubChig	CgramCsubChig
GLRG_01814	CSUB_123280	CgramCsubChig	CgramCsubChig
GLRG_01815	CSUB_123260	CgramCsubChig	CgramCsubChig
GLRG_01816	CSUB_123250	CgramCsubChig	CgramCsubChig
GLRG_01817	CSUB_123240	CgramCsubChig	CgramCsubChig
GLRG_01818	CSUB_123200	CgramCsubChig	CgramCsubChig
GLRG_01819	CSUB_123210	CgramCsubChig	CgramCsubChig
GLRG_01820	CSUB_121940	CgramCsubChig	CgramCsubChig
GLRG_01821	CSUB_123190	CgramCsubChig	CgramCsubChig
GLRG_01822	CSUB_123180	CgramCsubChig	CgramCsubChig
GLRG_01823	CSUB_123170	CgramCsubChig	CgramCsubChig
GLRG_01824	CSUB_123160	CgramCsubChig	CgramCsubChig
GLRG_01825	CSUB_123130	CgramCsubChig	CgramCsubChig
GLRG_01826		SHARED CgramChig	SHARED CgramChig
GLRG_01827	CSUB_123150	SHARED CgramCsub	CgramCsubChig
GLRG_01828	CSUB_123140	CgramCsubChig	CgramCsubChig
GLRG_01829		CgramCsubChig	CgramCsubChig
GLRG_01830	CSUB_123120	CgramCsubChig	CgramCsubChig
GLRG_01831	CSUB_121870	CgramCsubChig	CgramCsubChig
GLRG_01832	CSUB_121880	CgramCsubChig	CgramCsubChig
GLRG_01833		SHARED CgramChig	SHARED CgramChig
GLRG_01834	CSUB_121890	CgramCsubChig	CgramCsubChig
GLRG_01835	CSUB_121900	CgramCsubChig	CgramCsubChig
GLRG_01836	CSUB_121860	CgramCsubChig	CgramCsubChig
GLRG_01837	CSUB_121850	CgramCsubChig	CgramCsubChig
GLRG_01838	CSUB_121830	SHARED CgramCsub	SHARED CgramCsub
GLRG_01839	CSUB_121810	SHARED CgramCsub	SHARED CgramCsub
GLRG_01840	CSUB_121800	CgramCsubChig	CgramCsubChig
GLRG_01841	CSUB_121790	CgramCsubChig	CgramCsubChig
GLRG_01842	CSUB_121770	CgramCsubChig	CgramCsubChig
GLRG_01843	CSUB_121780	CgramCsubChig	CgramCsubChig
GLRG_01844	CSUB_121760	CgramCsubChig	CgramCsubChig
GLRG_01845	CSUB_121750	CgramCsubChig	CgramCsubChig
GLRG_01846	CSUB_121740	CgramCsubChig	CgramCsubChig
GLRG_01847	CSUB_121730	CgramCsubChig	CgramCsubChig
GLRG_01848		Not Annotated by OrthoMCL	Cgram Only
GLRG_01849	CSUB_121680	CgramCsubChig	CgramCsubChig
GLRG_01850	CSUB_121670	SHARED CgramCsub	SHARED CgramCsub
GLRG_01851		Not Annotated by OrthoMCL	Cgram Only
GLRG_01852	CSUB_121660	CgramCsubChig	CgramCsubChig
GLRG_01853	CSUB_121650	CgramCsubChig	CgramCsubChig
GLRG_01854	CSUB_121640	CgramCsubChig	CgramCsubChig
GLRG_01855	CSUB_121630	CgramCsubChig	CgramCsubChig
GLRG_01856	CSUB_121620	SHARED CgramCsub	SHARED CgramCsub
GLRG_01857	CSUB_121610	SHARED CgramCsub	SHARED CgramCsub
GLRG_01858	CSUB_062700	SHARED CgramCsub	SHARED CgramCsub
GLRG_01859	CSUB_121590	CgramCsubChig	CgramCsubChig
GLRG_01860	CSUB_121580	CgramCsubChig	CgramCsubChig
GLRG_01861	CSUB_121560	CgramCsubChig	CgramCsubChig
GLRG_01862	CSUB_121550	CgramCsubChig	CgramCsubChig
GLRG_01863	CSUB_127370	CgramCsubChig	CgramCsubChig
GLRG_01864	CSUB_132260	CgramCsubChig	CgramCsubChig
GLRG_01865		CgramCsubChig	SHARED CgramChig
GLRG_01866	CSUB_132240	CgramCsubChig	CgramCsubChig
GLRG_01867	CSUB_132230	CgramCsubChig	CgramCsubChig
GLRG_01868	CSUB_132220	CgramCsubChig	CgramCsubChig
GLRG_01869	CSUB_110780	CgramCsubChig	CgramCsubChig
GLRG_01870		Not Annotated by OrthoMCL	Cgram Only
GLRG_01871		Not Annotated by OrthoMCL	Cgram Only
GLRG_01872		Not Annotated by OrthoMCL	Cgram Only
GLRG_01873	CSUB_108400	CgramCsubChig	CgramCsubChig
GLRG_01874	CSUB_108410	SHARED CgramCsub	SHARED CgramCsub
GLRG_01875	CSUB_108420	CgramCsubChig	CgramCsubChig
GLRG_01876		Cgram Only	Cgram Only
GLRG_01877	CSUB_108460	CgramCsubChig	CgramCsubChig
GLRG_01878	CSUB_108470	CgramCsubChig	CgramCsubChig
GLRG_01879		CgramCsubChig	Cgram Only
GLRG_01880	CSUB_108360	CgramCsubChig	CgramCsubChig
GLRG_01881	CSUB_108320	CgramCsubChig	CgramCsubChig
GLRG_01882	CSUB_108310	CgramCsubChig	CgramCsubChig
GLRG_01883	CSUB_108300	CgramCsubChig	CgramCsubChig
GLRG_01884		Not Annotated by OrthoMCL	Cgram Only
GLRG_01885	CSUB_108290	CgramCsubChig	CgramCsubChig
GLRG_01886	CSUB_108280	CgramCsubChig	CgramCsubChig
GLRG_01887	CSUB_108270	SHARED CgramCsub	CgramCsubChig
GLRG_01888	CSUB_108250	CgramCsubChig	CgramCsubChig
GLRG_01889	CSUB_108240	CgramCsubChig	CgramCsubChig
GLRG_01890	CSUB_108230	CgramCsubChig	CgramCsubChig
GLRG_01891	CSUB_108220	CgramCsubChig	CgramCsubChig
GLRG_01892	CSUB_108200	CgramCsubChig	CgramCsubChig
GLRG_01893	CSUB_108190	CgramCsubChig	CgramCsubChig
GLRG_01894	CSUB_108180	CgramCsubChig	CgramCsubChig
GLRG_01895	CSUB_108160	CgramCsubChig	CgramCsubChig
GLRG_01896	CSUB_108150	CgramCsubChig	CgramCsubChig
GLRG_01897	CSUB_108140	CgramCsubChig	CgramCsubChig
GLRG_01898	CSUB_108130	SHARED CgramCsub	CgramCsubChig
GLRG_01899	CSUB_108080	CgramCsubChig	CgramCsubChig
GLRG_01900	CSUB_108070	CgramCsubChig	CgramCsubChig
GLRG_01901	CSUB_108060	CgramCsubChig	CgramCsubChig
GLRG_01902	CSUB_108050	CgramCsubChig	CgramCsubChig
GLRG_01903	CSUB_108040	CgramCsubChig	CgramCsubChig
GLRG_01904	CSUB_108030	SHARED CgramCsub	CgramCsubChig
GLRG_01905	CSUB_108020	CgramCsubChig	SHARED CgramCsub
GLRG_01906	CSUB_108010	CgramCsubChig	CgramCsubChig
GLRG_01907	CSUB_108000	CgramCsubChig	CgramCsubChig
GLRG_01908	CSUB_102440	CgramCsubChig	CgramCsubChig
GLRG_01909	CSUB_102450	CgramCsubChig	CgramCsubChig
GLRG_01910	CSUB_102460	CgramCsubChig	CgramCsubChig
GLRG_01911	CSUB_102470	SHARED CgramCsub	SHARED CgramCsub
GLRG_01912	CSUB_102480	SHARED CgramCsub	SHARED CgramCsub
GLRG_01913	CSUB_102490	SHARED CgramCsub	SHARED CgramCsub
GLRG_01914		SHARED CgramChig	SHARED CgramChig
GLRG_01915	CSUB_102520	CgramCsubChig	CgramCsubChig
GLRG_01916	CSUB_102550	CgramCsubChig	CgramCsubChig
GLRG_01917	CSUB_102560	SHARED CgramCsub	SHARED CgramCsub
GLRG_01918	CSUB_102570	SHARED CgramCsub	SHARED CgramCsub
GLRG_01919	CSUB_102580	CgramCsubChig	CgramCsubChig
GLRG_01920	CSUB_102590	CgramCsubChig	CgramCsubChig
GLRG_01921	CSUB_102600	CgramCsubChig	CgramCsubChig
GLRG_01922	CSUB_102610	CgramCsubChig	CgramCsubChig
GLRG_01923	CSUB_102620	CgramCsubChig	CgramCsubChig
GLRG_01924	CSUB_102630	CgramCsubChig	CgramCsubChig
GLRG_01925	CSUB_102640	CgramCsubChig	CgramCsubChig
GLRG_01926		Not Annotated by OrthoMCL	Cgram Only
GLRG_01927		Not Annotated by OrthoMCL	Cgram Only
GLRG_01928	CSUB_079280	CgramCsubChig	CgramCsubChig
GLRG_01929		Not Annotated by OrthoMCL	Cgram Only
GLRG_01930	CSUB_102650	CgramCsubChig	CgramCsubChig
GLRG_01931	CSUB_102660	CgramCsubChig	CgramCsubChig
GLRG_01932	CSUB_102670	CgramCsubChig	SHARED CgramCsub
GLRG_01933	CSUB_102690	CgramCsubChig	CgramCsubChig
GLRG_01934	CSUB_102700	CgramCsubChig	CgramCsubChig
GLRG_01935	CSUB_102710	CgramCsubChig	CgramCsubChig
GLRG_01936	CSUB_102720	CgramCsubChig	CgramCsubChig
GLRG_01937	CSUB_102730	SHARED CgramCsub	SHARED CgramCsub
GLRG_01938	CSUB_102740	CgramCsubChig	CgramCsubChig
GLRG_01939	CSUB_102750	CgramCsubChig	CgramCsubChig
GLRG_01940	CSUB_102760	CgramCsubChig	CgramCsubChig
GLRG_01941	CSUB_102770	CgramCsubChig	CgramCsubChig
GLRG_01942	CSUB_102780	SHARED CgramChig	CgramCsubChig
GLRG_01943	CSUB_102790	CgramCsubChig	CgramCsubChig
GLRG_01944		Not Annotated by OrthoMCL	Cgram Only
GLRG_01945	CSUB_102800	CgramCsubChig	CgramCsubChig
GLRG_01946	CSUB_102810	CgramCsubChig	CgramCsubChig
GLRG_01947	CSUB_102820	CgramCsubChig	CgramCsubChig
GLRG_01948	CSUB_101580	SHARED CgramCsub	SHARED CgramCsub
GLRG_01949	CSUB_102840	SHARED CgramCsub	SHARED CgramCsub
GLRG_01950	CSUB_102860	CgramCsubChig	CgramCsubChig
GLRG_01951	CSUB_102870	CgramCsubChig	CgramCsubChig
GLRG_01952	CSUB_102880	CgramCsubChig	CgramCsubChig
GLRG_01953	CSUB_102890	CgramCsubChig	CgramCsubChig
GLRG_01954	CSUB_102900	CgramCsubChig	CgramCsubChig
GLRG_01955	CSUB_102910	SHARED CgramCsub	SHARED CgramCsub
GLRG_01956	CSUB_102920	CgramCsubChig	CgramCsubChig
GLRG_01957	CSUB_102930	CgramCsubChig	CgramCsubChig
GLRG_01958	CSUB_102940	CgramCsubChig	CgramCsubChig
GLRG_01959	CSUB_102950	CgramCsubChig	CgramCsubChig
GLRG_01960	CSUB_102960	CgramCsubChig	CgramCsubChig
GLRG_01961	CSUB_102970	CgramCsubChig	CgramCsubChig
GLRG_01962	CSUB_102980	CgramCsubChig	CgramCsubChig
GLRG_01963	CSUB_103000	CgramCsubChig	CgramCsubChig
GLRG_01964		Not Annotated by OrthoMCL	Cgram Only
GLRG_01965	CSUB_103040	CgramCsubChig	CgramCsubChig
GLRG_01966	CSUB_103050	CgramCsubChig	CgramCsubChig
GLRG_01967	CSUB_103060	CgramCsubChig	SHARED CgramCsub
GLRG_01968	CSUB_103070	CgramCsubChig	CgramCsubChig
GLRG_01969	CSUB_103080	CgramCsubChig	CgramCsubChig
GLRG_01970	CSUB_097970	CgramCsubChig	CgramCsubChig
GLRG_01971	CSUB_097950	CgramCsubChig	CgramCsubChig
GLRG_01972	CSUB_097940	CgramCsubChig	CgramCsubChig
GLRG_01973	CSUB_097930	CgramCsubChig	CgramCsubChig
GLRG_01974	CSUB_097920	CgramCsubChig	CgramCsubChig
GLRG_01975	CSUB_097910	CgramCsubChig	CgramCsubChig
GLRG_01976	CSUB_097900	SHARED CgramCsub	SHARED CgramCsub
GLRG_01977	CSUB_041820	Cgram Only	SHARED CgramCsub
GLRG_01978	CSUB_097890	CgramCsubChig	CgramCsubChig
GLRG_01979	CSUB_097880	CgramCsubChig	CgramCsubChig
GLRG_01980	CSUB_097870	CgramCsubChig	CgramCsubChig
GLRG_01981	CSUB_097860	CgramCsubChig	CgramCsubChig
GLRG_01982	CSUB_097850	CgramCsubChig	CgramCsubChig
GLRG_01983	CSUB_097840	CgramCsubChig	CgramCsubChig
GLRG_01984	CSUB_097830	CgramCsubChig	CgramCsubChig
GLRG_01985	CSUB_097820	CgramCsubChig	CgramCsubChig
GLRG_01986	CSUB_097810	CgramCsubChig	CgramCsubChig
GLRG_01987	CSUB_097800	CgramCsubChig	CgramCsubChig
GLRG_01988	CSUB_097790	CgramCsubChig	CgramCsubChig
GLRG_01989	CSUB_097780	CgramCsubChig	CgramCsubChig
GLRG_01990	CSUB_097770	SHARED CgramCsub	SHARED CgramCsub
GLRG_01991	CSUB_097760	CgramCsubChig	CgramCsubChig
GLRG_01992	CSUB_097750	CgramCsubChig	CgramCsubChig
GLRG_01993	CSUB_097740	CgramCsubChig	CgramCsubChig
GLRG_01994	CSUB_097730	CgramCsubChig	CgramCsubChig
GLRG_01995	CSUB_097720	CgramCsubChig	CgramCsubChig
GLRG_01996	CSUB_097710	CgramCsubChig	CgramCsubChig
GLRG_01997	CSUB_097700	CgramCsubChig	CgramCsubChig
GLRG_01998	CSUB_097690	CgramCsubChig	CgramCsubChig
[truncated: 10,008 more rows]

## Sheet: Suppl. Table 3
Table S3. Colletotrichum graminicola orthologs of C. sublineola genes, identified by two methods.
C. sublineola GeneID	C. graminicola ortholog	OrthoMCL	RBH
CSUB_000010		SHARED CsubChig	SHARED CsubChig
CSUB_000020		SHARED CsubChig	SHARED CsubChig
CSUB_000030		Not Annotated by OrthoMCL	UNIQUE Csub
CSUB_000040	GLRG_08174	CgramCsubChig	CsubCgramChig
CSUB_000050	GLRG_00826	CgramCsubChig	CsubCgramChig
CSUB_000060	GLRG_00825	SHARED CgramCsub	SHARED CsubCgram
CSUB_000070	GLRG_00824	CgramCsubChig	CsubCgramChig
CSUB_000080	GLRG_00823	CgramCsubChig	CsubCgramChig
CSUB_000090		UniqueCsub	UNIQUE Csub
CSUB_000100	GLRG_00822	CgramCsubChig	CsubCgramChig
CSUB_000110	GLRG_00821	CgramCsubChig	CsubCgramChig
CSUB_000120	GLRG_00820	SHARED CgramCsub	SHARED CsubCgram
CSUB_000130	GLRG_00819	SHARED CgramCsub	SHARED CsubCgram
CSUB_000140	GLRG_00818	SHARED CgramCsub	SHARED CsubCgram
CSUB_000150	GLRG_00817	CgramCsubChig	CsubCgramChig
CSUB_000160	GLRG_00816	CgramCsubChig	CsubCgramChig
CSUB_000170	GLRG_00815	CgramCsubChig	CsubCgramChig
CSUB_000180	GLRG_00814	SHARED CgramCsub	SHARED CsubCgram
CSUB_000190	GLRG_00813	CgramCsubChig	CsubCgramChig
CSUB_000200	GLRG_00812	CgramCsubChig	CsubCgramChig
CSUB_000210	GLRG_06917	SHARED CsubChig	CsubCgramChig
CSUB_000220		SHARED CsubChig	SHARED CsubChig
CSUB_000230	GLRG_00811	SHARED CgramCsub	SHARED CsubCgram
CSUB_000240	GLRG_00804	CgramCsubChig	CsubCgramChig
CSUB_000250		UniqueCsub	SHARED CsubChig
CSUB_000260		Not Annotated by OrthoMCL	UNIQUE Csub
CSUB_000270	GLRG_00802	SHARED CgramCsub	SHARED CsubCgram
CSUB_000280		SHARED CsubChig	SHARED CsubChig
CSUB_000290	GLRG_00801	CgramCsubChig	CsubCgramChig
CSUB_000300	GLRG_00800	CgramCsubChig	CsubCgramChig
CSUB_000310	GLRG_00799	SHARED CgramCsub	SHARED CsubCgram
CSUB_000320	GLRG_00798	CgramCsubChig	CsubCgramChig
CSUB_000330		UniqueCsub	UNIQUE Csub
CSUB_000340		Not Annotated by OrthoMCL	UNIQUE Csub
CSUB_000350		SHARED CsubChig	SHARED CsubChig
CSUB_000360		Not Annotated by OrthoMCL	SHARED CsubChig
CSUB_000370		UniqueCsub	UNIQUE Csub
CSUB_000380	GLRG_00795	CgramCsubChig	CsubCgramChig
CSUB_000390	GLRG_00794	SHARED CgramCsub	CsubCgramChig
CSUB_000400	GLRG_00793	CgramCsubChig	CsubCgramChig
CSUB_000410	GLRG_00791	CgramCsubChig	CsubCgramChig
CSUB_000420	GLRG_00790	CgramCsubChig	CsubCgramChig
CSUB_000430		UniqueCsub	UNIQUE Csub
CSUB_000440	GLRG_00789	CgramCsubChig	CsubCgramChig
CSUB_000450	GLRG_00788	CgramCsubChig	CsubCgramChig
CSUB_000460	GLRG_00787	CgramCsubChig	CsubCgramChig
CSUB_000470	GLRG_00786	CgramCsubChig	CsubCgramChig
CSUB_000480	GLRG_00785	CgramCsubChig	CsubCgramChig
CSUB_000490		UniqueCsub	UNIQUE Csub
CSUB_000500		UniqueCsub	UNIQUE Csub
CSUB_000510		Not Annotated by OrthoMCL	UNIQUE Csub
CSUB_000520	GLRG_00782	SHARED CgramCsub	SHARED CsubCgram
CSUB_000530		Not Annotated by OrthoMCL	UNIQUE Csub
CSUB_000540	GLRG_11580	SHARED CgramCsub	SHARED CsubCgram
CSUB_000550		UniqueCsub	UNIQUE Csub
CSUB_000560	GLRG_00781	CgramCsubChig	CsubCgramChig
CSUB_000570	GLRG_00780	CgramCsubChig	CsubCgramChig
CSUB_000580	GLRG_00779	CgramCsubChig	CsubCgramChig
CSUB_000590	GLRG_00778	CgramCsubChig	CsubCgramChig
CSUB_000600	GLRG_00775	CgramCsubChig	CsubCgramChig
CSUB_000610		Not Annotated by OrthoMCL	UNIQUE Csub
CSUB_000620	GLRG_00774	CgramCsubChig	CsubCgramChig
CSUB_000630	GLRG_00773	SHARED CgramCsub	CsubCgramChig
CSUB_000640		Not Annotated by OrthoMCL	UNIQUE Csub
CSUB_000650	GLRG_00772	CgramCsubChig	CsubCgramChig
CSUB_000660		Not Annotated by OrthoMCL	UNIQUE Csub
CSUB_000670	GLRG_00771	CgramCsubChig	CsubCgramChig
CSUB_000680	GLRG_00770	CgramCsubChig	CsubCgramChig
CSUB_000690	GLRG_00769	CgramCsubChig	CsubCgramChig
CSUB_000700		Not Annotated by OrthoMCL	UNIQUE Csub
CSUB_000710	GLRG_11163	SHARED CgramCsub	SHARED CsubCgram
CSUB_000720	GLRG_11164	SHARED CgramCsub	SHARED CsubCgram
CSUB_000730	GLRG_00768	CgramCsubChig	CsubCgramChig
CSUB_000740	GLRG_00767	CgramCsubChig	CsubCgramChig
CSUB_000750	GLRG_00766	CgramCsubChig	CsubCgramChig
CSUB_000760		Not Annotated by OrthoMCL	UNIQUE Csub
CSUB_000770		Not Annotated by OrthoMCL	UNIQUE Csub
CSUB_000780	GLRG_00764	CgramCsubChig	CsubCgramChig
CSUB_000790	GLRG_00763	CgramCsubChig	CsubCgramChig
CSUB_000800	GLRG_00761	CgramCsubChig	CsubCgramChig
CSUB_000810	GLRG_00760	CgramCsubChig	CsubCgramChig
CSUB_000820	GLRG_00759	CgramCsubChig	CsubCgramChig
CSUB_000830	GLRG_00757	CgramCsubChig	CsubCgramChig
CSUB_000840	GLRG_00756	CgramCsubChig	CsubCgramChig
CSUB_000850	GLRG_00755	CgramCsubChig	CsubCgramChig
CSUB_000860	GLRG_00754	CgramCsubChig	CsubCgramChig
CSUB_000870	GLRG_00753	CgramCsubChig	CsubCgramChig
CSUB_000880	GLRG_00752	CgramCsubChig	CsubCgramChig
CSUB_000890	GLRG_00751	CgramCsubChig	CsubCgramChig
CSUB_000900	GLRG_00750	CgramCsubChig	CsubCgramChig
CSUB_000910		Not Annotated by OrthoMCL	UNIQUE Csub
CSUB_000920	GLRG_00749	CgramCsubChig	CsubCgramChig
CSUB_000930	GLRG_00748	CgramCsubChig	CsubCgramChig
CSUB_000940	GLRG_00747	CgramCsubChig	CsubCgramChig
CSUB_000950	GLRG_00746	CgramCsubChig	CsubCgramChig
CSUB_000960	GLRG_00745	CgramCsubChig	CsubCgramChig
CSUB_000970	GLRG_00742	CgramCsubChig	CsubCgramChig
CSUB_000980		Not Annotated by OrthoMCL	UNIQUE Csub
CSUB_000990		Not Annotated by OrthoMCL	UNIQUE Csub
CSUB_001000	GLRG_00740	CgramCsubChig	CsubCgramChig
CSUB_001010		Not Annotated by OrthoMCL	UNIQUE Csub
CSUB_001020	GLRG_00738	CgramCsubChig	CsubCgramChig
CSUB_001030	GLRG_00737	CgramCsubChig	CsubCgramChig
CSUB_001040	GLRG_00736	CgramCsubChig	CsubCgramChig
CSUB_001050	GLRG_00735	CgramCsubChig	CsubCgramChig
CSUB_001060	GLRG_00734	CgramCsubChig	CsubCgramChig
CSUB_001070	GLRG_00733	CgramCsubChig	CsubCgramChig
CSUB_001080	GLRG_00732	CgramCsubChig	CsubCgramChig
CSUB_001090	GLRG_00731	CgramCsubChig	CsubCgramChig
CSUB_001100	GLRG_00730	CgramCsubChig	CsubCgramChig
CSUB_001110		Not Annotated by OrthoMCL	UNIQUE Csub
CSUB_001120	GLRG_00729	CgramCsubChig	CsubCgramChig
CSUB_001130	GLRG_00728	CgramCsubChig	CsubCgramChig
CSUB_001140	GLRG_00727	CgramCsubChig	CsubCgramChig
CSUB_001150	GLRG_00726	CgramCsubChig	CsubCgramChig
CSUB_001160	GLRG_00725	CgramCsubChig	CsubCgramChig
CSUB_001170	GLRG_00724	CgramCsubChig	CsubCgramChig
CSUB_001180	GLRG_00723	CgramCsubChig	CsubCgramChig
CSUB_001190	GLRG_00722	CgramCsubChig	CsubCgramChig
CSUB_001200	GLRG_00721	CgramCsubChig	CsubCgramChig
CSUB_001210	GLRG_00720	CgramCsubChig	CsubCgramChig
CSUB_001220	GLRG_00719	CgramCsubChig	CsubCgramChig
CSUB_001230	GLRG_00718	CgramCsubChig	CsubCgramChig
CSUB_001240	GLRG_00717	CgramCsubChig	CsubCgramChig
CSUB_001250	GLRG_00716	CgramCsubChig	CsubCgramChig
CSUB_001260	GLRG_00715	CgramCsubChig	CsubCgramChig
CSUB_001270	GLRG_00714	CgramCsubChig	CsubCgramChig
CSUB_001280	GLRG_00713	CgramCsubChig	CsubCgramChig
CSUB_001290	GLRG_00712	CgramCsubChig	CsubCgramChig
CSUB_001300	GLRG_00711	CgramCsubChig	CsubCgramChig
CSUB_001310	GLRG_00710	CgramCsubChig	CsubCgramChig
CSUB_001320	GLRG_00709	CgramCsubChig	CsubCgramChig
CSUB_001330	GLRG_00708	CgramCsubChig	CsubCgramChig
CSUB_001340	GLRG_00707	CgramCsubChig	CsubCgramChig
CSUB_001350	GLRG_00706	CgramCsubChig	CsubCgramChig
CSUB_001360	GLRG_00705	CgramCsubChig	CsubCgramChig
CSUB_001370		Not Annotated by OrthoMCL	UNIQUE Csub
CSUB_001380	GLRG_00703	CgramCsubChig	CsubCgramChig
CSUB_001390	GLRG_00702	CgramCsubChig	CsubCgramChig
CSUB_001400	GLRG_00701	CgramCsubChig	CsubCgramChig
CSUB_001410	GLRG_00700	CgramCsubChig	CsubCgramChig
CSUB_001420	GLRG_00699	CgramCsubChig	CsubCgramChig
CSUB_001430	GLRG_00698	CgramCsubChig	CsubCgramChig
CSUB_001440	GLRG_00697	CgramCsubChig	CsubCgramChig
CSUB_001450	GLRG_00696	CgramCsubChig	CsubCgramChig
CSUB_001460	GLRG_00695	CgramCsubChig	CsubCgramChig
CSUB_001470	GLRG_00694	CgramCsubChig	CsubCgramChig
CSUB_001480	GLRG_00693	CgramCsubChig	CsubCgramChig
CSUB_001490	GLRG_00692	SHARED CgramCsub	SHARED CsubCgram
CSUB_001500	GLRG_00689	CgramCsubChig	CsubCgramChig
CSUB_001510	GLRG_00688	SHARED CgramCsub	SHARED CsubCgram
CSUB_001520	GLRG_00686	CgramCsubChig	CsubCgramChig
CSUB_001530	GLRG_00685	CgramCsubChig	CsubCgramChig
CSUB_001540	GLRG_00684	CgramCsubChig	CsubCgramChig
CSUB_001550	GLRG_00683	CgramCsubChig	CsubCgramChig
CSUB_001560	GLRG_00682	CgramCsubChig	CsubCgramChig
CSUB_001570		Not Annotated by OrthoMCL	UNIQUE Csub
CSUB_001580	GLRG_00681	CgramCsubChig	CsubCgramChig
CSUB_001590	GLRG_00680	CgramCsubChig	CsubCgramChig
CSUB_001600	GLRG_00679	CgramCsubChig	CsubCgramChig
CSUB_001610	GLRG_00678	CgramCsubChig	CsubCgramChig
CSUB_001620	GLRG_00677	CgramCsubChig	CsubCgramChig
CSUB_001630	GLRG_00676	CgramCsubChig	CsubCgramChig
CSUB_001640	GLRG_00675	CgramCsubChig	CsubCgramChig
CSUB_001650	GLRG_00674	CgramCsubChig	CsubCgramChig
CSUB_001660	GLRG_00673	CgramCsubChig	CsubCgramChig
CSUB_001670	GLRG_00671	CgramCsubChig	CsubCgramChig
CSUB_001680	GLRG_00670	CgramCsubChig	CsubCgramChig
CSUB_001690	GLRG_00669	CgramCsubChig	CsubCgramChig
CSUB_001700	GLRG_00668	CgramCsubChig	CsubCgramChig
CSUB_001710	GLRG_00667	CgramCsubChig	CsubCgramChig
CSUB_001720	GLRG_00666	CgramCsubChig	CsubCgramChig
CSUB_001730	GLRG_00665	CgramCsubChig	CsubCgramChig
CSUB_001740	GLRG_00664	CgramCsubChig	CsubCgramChig
CSUB_001750	GLRG_00663	CgramCsubChig	CsubCgramChig
CSUB_001760	GLRG_00662	CgramCsubChig	CsubCgramChig
CSUB_001770	GLRG_00660	CgramCsubChig	CsubCgramChig
CSUB_001780	GLRG_00659	CgramCsubChig	CsubCgramChig
CSUB_001790	GLRG_00658	CgramCsubChig	CsubCgramChig
CSUB_001800	GLRG_00657	CgramCsubChig	CsubCgramChig
CSUB_001810	GLRG_00656	CgramCsubChig	CsubCgramChig
CSUB_001820	GLRG_00655	CgramCsubChig	CsubCgramChig
CSUB_001830	GLRG_00654	CgramCsubChig	CsubCgramChig
CSUB_001840		Not Annotated by OrthoMCL	UNIQUE Csub
CSUB_001850	GLRG_00653	CgramCsubChig	CsubCgramChig
CSUB_001860	GLRG_00652	CgramCsubChig	CsubCgramChig
CSUB_001870	GLRG_00651	SHARED CsubChig	CsubCgramChig
CSUB_001880	GLRG_00650	CgramCsubChig	CsubCgramChig
CSUB_001890	GLRG_00649	CgramCsubChig	CsubCgramChig
CSUB_001900	GLRG_00648	CgramCsubChig	CsubCgramChig
CSUB_001910	GLRG_00647	CgramCsubChig	CsubCgramChig
CSUB_001920	GLRG_00645	CgramCsubChig	CsubCgramChig
CSUB_001930	GLRG_00644	CgramCsubChig	CsubCgramChig
CSUB_001940	GLRG_00643	CgramCsubChig	CsubCgramChig
CSUB_001950	GLRG_00642	CgramCsubChig	CsubCgramChig
CSUB_001960	GLRG_00641	CgramCsubChig	CsubCgramChig
CSUB_001970	GLRG_00640	CgramCsubChig	CsubCgramChig
CSUB_001980	GLRG_00639	CgramCsubChig	CsubCgramChig
CSUB_001990	GLRG_00638	CgramCsubChig	CsubCgramChig
CSUB_002000	GLRG_00637	CgramCsubChig	CsubCgramChig
CSUB_002010	GLRG_00636	CgramCsubChig	CsubCgramChig
CSUB_002020	GLRG_00635	CgramCsubChig	CsubCgramChig
CSUB_002030	GLRG_00634	CgramCsubChig	CsubCgramChig
CSUB_002040	GLRG_00633	CgramCsubChig	CsubCgramChig
CSUB_002050	GLRG_00632	CgramCsubChig	CsubCgramChig
CSUB_002060	GLRG_00631	CgramCsubChig	CsubCgramChig
CSUB_002070	GLRG_00630	CgramCsubChig	CsubCgramChig
CSUB_002080	GLRG_00629	CgramCsubChig	CsubCgramChig
CSUB_002090	GLRG_00628	CgramCsubChig	CsubCgramChig
CSUB_002100	GLRG_00627	CgramCsubChig	CsubCgramChig
CSUB_002110	GLRG_00626	CgramCsubChig	CsubCgramChig
CSUB_002120	GLRG_00625	CgramCsubChig	CsubCgramChig
CSUB_002130	GLRG_00624	SHARED CgramCsub	CsubCgramChig
CSUB_002140	GLRG_00623	CgramCsubChig	CsubCgramChig
CSUB_002150	GLRG_00622	CgramCsubChig	CsubCgramChig
CSUB_002160	GLRG_00621	CgramCsubChig	CsubCgramChig
CSUB_002170	GLRG_00620	CgramCsubChig	SHARED CsubCgram
CSUB_002180	GLRG_00619	CgramCsubChig	CsubCgramChig
CSUB_002190	GLRG_00618	CgramCsubChig	CsubCgramChig
CSUB_002200	GLRG_00617	CgramCsubChig	CsubCgramChig
CSUB_002210	GLRG_00616	CgramCsubChig	CsubCgramChig
CSUB_002220	GLRG_00615	CgramCsubChig	CsubCgramChig
CSUB_002230	GLRG_00614	CgramCsubChig	CsubCgramChig
CSUB_002240	GLRG_00613	CgramCsubChig	CsubCgramChig
CSUB_002250	GLRG_00612	CgramCsubChig	CsubCgramChig
CSUB_002260	GLRG_00611	CgramCsubChig	CsubCgramChig
CSUB_002270	GLRG_00610	CgramCsubChig	CsubCgramChig
CSUB_002280	GLRG_00609	CgramCsubChig	CsubCgramChig
CSUB_002290	GLRG_00608	CgramCsubChig	CsubCgramChig
CSUB_002300	GLRG_00607	CgramCsubChig	CsubCgramChig
CSUB_002310	GLRG_00606	CgramCsubChig	CsubCgramChig
CSUB_002320	GLRG_00605	CgramCsubChig	CsubCgramChig
CSUB_002330	GLRG_00604	CgramCsubChig	CsubCgramChig
CSUB_002340	GLRG_00603	CgramCsubChig	CsubCgramChig
CSUB_002350	GLRG_00601	CgramCsubChig	CsubCgramChig
CSUB_002360		Not Annotated by OrthoMCL	UNIQUE Csub
CSUB_002370	GLRG_00600	CgramCsubChig	CsubCgramChig
CSUB_002380	GLRG_00599	CgramCsubChig	CsubCgramChig
CSUB_002390	GLRG_00598	CgramCsubChig	CsubCgramChig
CSUB_002400	GLRG_00597	CgramCsubChig	CsubCgramChig
CSUB_002410	GLRG_00596	CgramCsubChig	CsubCgramChig
CSUB_002420	GLRG_00595	CgramCsubChig	CsubCgramChig
CSUB_002430	GLRG_00594	CgramCsubChig	CsubCgramChig
CSUB_002440	GLRG_00593	CgramCsubChig	CsubCgramChig
CSUB_002450	GLRG_00592	CgramCsubChig	CsubCgramChig
CSUB_002460	GLRG_00591	CgramCsubChig	CsubCgramChig
CSUB_002470	GLRG_00590	CgramCsubChig	CsubCgramChig
CSUB_002480	GLRG_00589	CgramCsubChig	CsubCgramChig
CSUB_002490	GLRG_00588	CgramCsubChig	CsubCgramChig
CSUB_002500	GLRG_00587	CgramCsubChig	CsubCgramChig
CSUB_002510	GLRG_00586	CgramCsubChig	CsubCgramChig
CSUB_002520	GLRG_00585	CgramCsubChig	CsubCgramChig
CSUB_002530	GLRG_00584	CgramCsubChig	CsubCgramChig
CSUB_002540	GLRG_00583	SHARED CgramCsub	CsubCgramChig
CSUB_002550	GLRG_00582	CgramCsubChig	CsubCgramChig
CSUB_002560		Not Annotated by OrthoMCL	UNIQUE Csub
CSUB_002570	GLRG_00580	CgramCsubChig	CsubCgramChig
CSUB_002580	GLRG_00579	CgramCsubChig	CsubCgramChig
CSUB_002590	GLRG_00578	CgramCsubChig	CsubCgramChig
CSUB_002600	GLRG_00577	CgramCsubChig	CsubCgramChig
CSUB_002610	GLRG_00576	CgramCsubChig	CsubCgramChig
CSUB_002620	GLRG_00575	CgramCsubChig	CsubCgramChig
CSUB_002630	GLRG_00574	CgramCsubChig	CsubCgramChig
CSUB_002640	GLRG_00573	CgramCsubChig	CsubCgramChig
CSUB_002650	GLRG_00572	CgramCsubChig	CsubCgramChig
CSUB_002660	GLRG_00571	CgramCsubChig	CsubCgramChig
CSUB_002670	GLRG_00570	CgramCsubChig	CsubCgramChig
CSUB_002680		Not Annotated by OrthoMCL	UNIQUE Csub
CSUB_002690	GLRG_00569	CgramCsubChig	CsubCgramChig
CSUB_002700	GLRG_00568	CgramCsubChig	CsubCgramChig
CSUB_002710	GLRG_00566	CgramCsubChig	CsubCgramChig
CSUB_002720	GLRG_00565	CgramCsubChig	CsubCgramChig
CSUB_002730		Not Annotated by OrthoMCL	UNIQUE Csub
CSUB_002740	GLRG_00563	CgramCsubChig	CsubCgramChig
CSUB_002750	GLRG_00562	CgramCsubChig	CsubCgramChig
CSUB_002760	GLRG_00561	CgramCsubChig	CsubCgramChig
CSUB_002770	GLRG_00560	CgramCsubChig	CsubCgramChig
CSUB_002780	GLRG_00559	CgramCsubChig	CsubCgramChig
CSUB_002790	GLRG_00558	CgramCsubChig	CsubCgramChig
CSUB_002800	GLRG_00557	CgramCsubChig	CsubCgramChig
CSUB_002810	GLRG_00556	CgramCsubChig	CsubCgramChig
CSUB_002820	GLRG_00555	CgramCsubChig	CsubCgramChig
CSUB_002830	GLRG_00554	CgramCsubChig	CsubCgramChig
CSUB_002840	GLRG_00553	CgramCsubChig	CsubCgramChig
CSUB_002850	GLRG_00552	CgramCsubChig	CsubCgramChig
CSUB_002860	GLRG_00551	CgramCsubChig	CsubCgramChig
CSUB_002870	GLRG_00550	CgramCsubChig	CsubCgramChig
CSUB_002880	GLRG_00549	CgramCsubChig	CsubCgramChig
CSUB_002890	GLRG_00548	CgramCsubChig	CsubCgramChig
CSUB_002900	GLRG_00547	CgramCsubChig	CsubCgramChig
CSUB_002910	GLRG_00546	CgramCsubChig	CsubCgramChig
CSUB_002920	GLRG_00545	CgramCsubChig	CsubCgramChig
CSUB_002930	GLRG_00543	CgramCsubChig	CsubCgramChig
CSUB_002940	GLRG_00542	CgramCsubChig	CsubCgramChig
CSUB_002950	GLRG_00541	CgramCsubChig	CsubCgramChig
CSUB_002960	GLRG_00540	CgramCsubChig	CsubCgramChig
CSUB_002970	GLRG_00539	CgramCsubChig	CsubCgramChig
CSUB_002980	GLRG_00538	CgramCsubChig	CsubCgramChig
CSUB_002990		Not Annotated by OrthoMCL	UNIQUE Csub
CSUB_003000	GLRG_00537	SHARED CgramCsub	SHARED CsubCgram
CSUB_003010		Not Annotated by OrthoMCL	UNIQUE Csub
CSUB_003020	GLRG_00535	CgramCsubChig	CsubCgramChig
CSUB_003030	GLRG_00534	CgramCsubChig	CsubCgramChig
CSUB_003040	GLRG_00533	CgramCsubChig	CsubCgramChig
CSUB_003050	GLRG_00532	CgramCsubChig	CsubCgramChig
CSUB_003060	GLRG_00531	CgramCsubChig	CsubCgramChig
CSUB_003070	GLRG_00530	SHARED CgramCsub	SHARED CsubCgram
CSUB_003080	GLRG_00529	CgramCsubChig	CsubCgramChig
CSUB_003090	GLRG_00528	SHARED CgramCsub	CsubCgramChig
CSUB_003100	GLRG_00527	CgramCsubChig	CsubCgramChig
CSUB_003110	GLRG_00526	CgramCsubChig	CsubCgramChig
CSUB_003120		Not Annotated by OrthoMCL	UNIQUE Csub
CSUB_003130	GLRG_00525	CgramCsubChig	CsubCgramChig
CSUB_003140	GLRG_00524	CgramCsubChig	CsubCgramChig
CSUB_003150	GLRG_00523	SHARED CgramCsub	SHARED CsubCgram
CSUB_003160		SHARED CsubChig	SHARED CsubChig
CSUB_003170		Not Annotated by OrthoMCL	UNIQUE Csub
CSUB_003180		Not Annotated by OrthoMCL	UNIQUE Csub
CSUB_003190		UniqueCsub	UNIQUE Csub
CSUB_003200	GLRG_00522	CgramCsubChig	CsubCgramChig
CSUB_003210	GLRG_00521	CgramCsubChig	CsubCgramChig
CSUB_003220	GLRG_00520	CgramCsubChig	CsubCgramChig
CSUB_003230		Not Annotated by OrthoMCL	UNIQUE Csub
CSUB_003240	GLRG_00519	CgramCsubChig	CsubCgramChig
CSUB_003250	GLRG_00518	CgramCsubChig	CsubCgramChig
CSUB_003260		Not Annotated by OrthoMCL	UNIQUE Csub
CSUB_003270	GLRG_00517	CgramCsubChig	CsubCgramChig
CSUB_003280	GLRG_00515	CgramCsubChig	CsubCgramChig
CSUB_003290		Not Annotated by OrthoMCL	UNIQUE Csub
CSUB_003300		CgramCsubChig	SHARED CsubChig
CSUB_003310		Not Annotated by OrthoMCL	UNIQUE Csub
CSUB_003320	GLRG_00512	CgramCsubChig	CsubCgramChig
CSUB_003330	GLRG_00511	CgramCsubChig	CsubCgramChig
CSUB_003340	GLRG_00510	CgramCsubChig	CsubCgramChig
CSUB_003350	GLRG_00509	CgramCsubChig	CsubCgramChig
CSUB_003360	GLRG_00508	CgramCsubChig	CsubCgramChig
CSUB_003370	GLRG_00507	CgramCsubChig	CsubCgramChig
CSUB_003380	GLRG_00506	CgramCsubChig	CsubCgramChig
CSUB_003390	GLRG_00505	CgramCsubChig	CsubCgramChig
CSUB_003400	GLRG_00504	CgramCsubChig	CsubCgramChig
CSUB_003410	GLRG_00503	CgramCsubChig	CsubCgramChig
CSUB_003420	GLRG_00502	CgramCsubChig	CsubCgramChig
CSUB_003430	GLRG_00501	CgramCsubChig	CsubCgramChig
CSUB_003440	GLRG_00500	CgramCsubChig	CsubCgramChig
CSUB_003450	GLRG_00499	CgramCsubChig	CsubCgramChig
CSUB_003460	GLRG_00498	CgramCsubChig	CsubCgramChig
CSUB_003470	GLRG_00497	CgramCsubChig	CsubCgramChig
CSUB_003480	GLRG_00496	CgramCsubChig	CsubCgramChig
CSUB_003490	GLRG_00495	CgramCsubChig	CsubCgramChig
CSUB_003500	GLRG_00494	SHARED CgramCsub	SHARED CsubCgram
CSUB_003510	GLRG_00493	CgramCsubChig	CsubCgramChig
CSUB_003520	GLRG_00491	CgramCsubChig	CsubCgramChig
CSUB_003530	GLRG_00490	CgramCsubChig	CsubCgramChig
CSUB_003540	GLRG_00489	CgramCsubChig	CsubCgramChig
CSUB_003550	GLRG_00488	SHARED CgramCsub	CsubCgramChig
CSUB_003560	GLRG_00487	CgramCsubChig	CsubCgramChig
CSUB_003570	GLRG_00486	CgramCsubChig	CsubCgramChig
CSUB_003580	GLRG_00485	CgramCsubChig	CsubCgramChig
CSUB_003590	GLRG_00484	CgramCsubChig	CsubCgramChig
CSUB_003600	GLRG_00483	CgramCsubChig	CsubCgramChig
CSUB_003610	GLRG_00482	CgramCsubChig	CsubCgramChig
CSUB_003620	GLRG_00481	CgramCsubChig	CsubCgramChig
CSUB_003630	GLRG_00479	CgramCsubChig	CsubCgramChig
CSUB_003640	GLRG_00478	CgramCsubChig	CsubCgramChig
CSUB_003650	GLRG_00476	CgramCsubChig	CsubCgramChig
CSUB_003660	GLRG_00474	CgramCsubChig	CsubCgramChig
CSUB_003670	GLRG_00473	CgramCsubChig	CsubCgramChig
CSUB_003680	GLRG_10925	CgramCsubChig	CsubCgramChig
CSUB_003690	GLRG_02991	SHARED CgramCsub	SHARED CsubCgram
CSUB_003700		Not Annotated by OrthoMCL	UNIQUE Csub
CSUB_003710	GLRG_02990	CgramCsubChig	CsubCgramChig
CSUB_003720	GLRG_02989	CgramCsubChig	CsubCgramChig
CSUB_003730	GLRG_02988	CgramCsubChig	CsubCgramChig
CSUB_003740	GLRG_02987	CgramCsubChig	CsubCgramChig
CSUB_003750	GLRG_02985	CgramCsubChig	CsubCgramChig
CSUB_003760		Not Annotated by OrthoMCL	UNIQUE Csub
CSUB_003770	GLRG_02984	CgramCsubChig	CsubCgramChig
CSUB_003780	GLRG_02983	CgramCsubChig	CsubCgramChig
CSUB_003790	GLRG_02982	CgramCsubChig	CsubCgramChig
CSUB_003800	GLRG_02981	CgramCsubChig	CsubCgramChig
CSUB_003810	GLRG_02980	CgramCsubChig	CsubCgramChig
CSUB_003820	GLRG_02979	CgramCsubChig	CsubCgramChig
CSUB_003830	GLRG_02978	CgramCsubChig	CsubCgramChig
CSUB_003840	GLRG_02977	CgramCsubChig	CsubCgramChig
CSUB_003850	GLRG_02976	CgramCsubChig	CsubCgramChig
CSUB_003860	GLRG_02975	SHARED CgramCsub	SHARED CsubCgram
CSUB_003870	GLRG_02974	CgramCsubChig	CsubCgramChig
CSUB_003880	GLRG_02972	CgramCsubChig	CsubCgramChig
CSUB_003890	GLRG_02971	CgramCsubChig	CsubCgramChig
CSUB_003900	GLRG_02970	CgramCsubChig	CsubCgramChig
CSUB_003910	GLRG_02969	CgramCsubChig	CsubCgramChig
CSUB_003920	GLRG_02968	CgramCsubChig	CsubCgramChig
CSUB_003930	GLRG_02967	CgramCsubChig	CsubCgramChig
CSUB_003940	GLRG_02966	CgramCsubChig	CsubCgramChig
CSUB_003950	GLRG_02965	CgramCsubChig	CsubCgramChig
CSUB_003960	GLRG_02964	CgramCsubChig	CsubCgramChig
CSUB_003970		Not Annotated by OrthoMCL	UNIQUE Csub
CSUB_003980	GLRG_02963	CgramCsubChig	CsubCgramChig
CSUB_003990	GLRG_02962	CgramCsubChig	CsubCgramChig
CSUB_004000	GLRG_02961	CgramCsubChig	CsubCgramChig
CSUB_004010	GLRG_02960	CgramCsubChig	CsubCgramChig
CSUB_004020	GLRG_02959	CgramCsubChig	CsubCgramChig
CSUB_004030	GLRG_02958	CgramCsubChig	CsubCgramChig
CSUB_004040	GLRG_02957	CgramCsubChig	CsubCgramChig
CSUB_004050	GLRG_02956	CgramCsubChig	CsubCgramChig
CSUB_004060	GLRG_02955	CgramCsubChig	CsubCgramChig
CSUB_004070	GLRG_02954	CgramCsubChig	CsubCgramChig
CSUB_004080	GLRG_02953	CgramCsubChig	CsubCgramChig
CSUB_004090	GLRG_02952	SHARED CgramCsub	SHARED CsubCgram
CSUB_004100	GLRG_02951	CgramCsubChig	CsubCgramChig
CSUB_004110	GLRG_02950	CgramCsubChig	CsubCgramChig
CSUB_004120	GLRG_02949	CgramCsubChig	CsubCgramChig
CSUB_004130	GLRG_02948	CgramCsubChig	CsubCgramChig
CSUB_004140	GLRG_02947	CgramCsubChig	CsubCgramChig
CSUB_004150	GLRG_02946	CgramCsubChig	CsubCgramChig
CSUB_004160	GLRG_02945	SHARED CgramCsub	SHARED CsubCgram
CSUB_004170	GLRG_02944	SHARED CgramCsub	SHARED CsubCgram
CSUB_004180	GLRG_02943	CgramCsubChig	CsubCgramChig
CSUB_004190	GLRG_02942	CgramCsubChig	CsubCgramChig
CSUB_004200		Not Annotated by OrthoMCL	UNIQUE Csub
CSUB_004210	GLRG_02941	CgramCsubChig	CsubCgramChig
CSUB_004220		Not Annotated by OrthoMCL	UNIQUE Csub
CSUB_004230	GLRG_02940	CgramCsubChig	CsubCgramChig
CSUB_004240	GLRG_02939	CgramCsubChig	CsubCgramChig
CSUB_004250	GLRG_02938	CgramCsubChig	CsubCgramChig
CSUB_004260	GLRG_02937	CgramCsubChig	CsubCgramChig
CSUB_004270	GLRG_02936	CgramCsubChig	CsubCgramChig
CSUB_004280	GLRG_02935	CgramCsubChig	CsubCgramChig
CSUB_004290	GLRG_02934	CgramCsubChig	CsubCgramChig
CSUB_004300	GLRG_02933	CgramCsubChig	CsubCgramChig
CSUB_004310	GLRG_02932	CgramCsubChig	CsubCgramChig
CSUB_004320	GLRG_02931	CgramCsubChig	CsubCgramChig
CSUB_004330		Not Annotated by OrthoMCL	UNIQUE Csub
CSUB_004340	GLRG_02930	CgramCsubChig	CsubCgramChig
CSUB_004350	GLRG_08925	CgramCsubChig	CsubCgramChig
CSUB_004360	GLRG_02928	SHARED CgramCsub	CsubCgramChig
CSUB_004370	GLRG_02926	CgramCsubChig	CsubCgramChig
CSUB_004380	GLRG_02925	SHARED CgramCsub	SHARED CsubCgram
CSUB_004390	GLRG_02924	CgramCsubChig	CsubCgramChig
CSUB_004400	GLRG_02923	CgramCsubChig	CsubCgramChig
CSUB_004410	GLRG_02922	CgramCsubChig	CsubCgramChig
CSUB_004420	GLRG_02921	CgramCsubChig	CsubCgramChig
CSUB_004430	GLRG_02920	CgramCsubChig	CsubCgramChig
CSUB_004440	GLRG_02919	CgramCsubChig	CsubCgramChig
CSUB_004450	GLRG_02917	CgramCsubChig	CsubCgramChig
CSUB_004460	GLRG_02916	CgramCsubChig	CsubCgramChig
CSUB_004470		Not Annotated by OrthoMCL	UNIQUE Csub
CSUB_004480	GLRG_02914	CgramCsubChig	CsubCgramChig
CSUB_004490	GLRG_02913	CgramCsubChig	CsubCgramChig
CSUB_004500	GLRG_02912	CgramCsubChig	CsubCgramChig
CSUB_004510	GLRG_02911	CgramCsubChig	CsubCgramChig
CSUB_004520	GLRG_02910	CgramCsubChig	CsubCgramChig
CSUB_004530	GLRG_02909	CgramCsubChig	CsubCgramChig
CSUB_004540	GLRG_02908	CgramCsubChig	CsubCgramChig
CSUB_004550	GLRG_02907	CgramCsubChig	CsubCgramChig
CSUB_004560		Not Annotated by OrthoMCL	UNIQUE Csub
CSUB_004570	GLRG_02906	CgramCsubChig	CsubCgramChig
CSUB_004580	GLRG_02905	CgramCsubChig	CsubCgramChig
CSUB_004590	GLRG_02903	CgramCsubChig	CsubCgramChig
CSUB_004600	GLRG_02902	CgramCsubChig	CsubCgramChig
CSUB_004610	GLRG_02901	CgramCsubChig	CsubCgramChig
CSUB_004620	GLRG_02899	CgramCsubChig	CsubCgramChig
CSUB_004630	GLRG_02898	CgramCsubChig	CsubCgramChig
CSUB_004640	GLRG_02897	CgramCsubChig	CsubCgramChig
CSUB_004650	GLRG_02896	CgramCsubChig	CsubCgramChig
CSUB_004660	GLRG_02895	CgramCsubChig	CsubCgramChig
CSUB_004670	GLRG_02887	SHARED CgramCsub	CsubCgramChig
CSUB_004680		Not Annotated by OrthoMCL	UNIQUE Csub
CSUB_004690	GLRG_02885	CgramCsubChig	CsubCgramChig
CSUB_004700	GLRG_02884	CgramCsubChig	CsubCgramChig
CSUB_004710	GLRG_02883	CgramCsubChig	CsubCgramChig
CSUB_004720	GLRG_02882	CgramCsubChig	CsubCgramChig
CSUB_004730	GLRG_02881	CgramCsubChig	CsubCgramChig
CSUB_004740		UniqueCsub	UNIQUE Csub
CSUB_004750	GLRG_02880	CgramCsubChig	CsubCgramChig
CSUB_004760	GLRG_02879	CgramCsubChig	CsubCgramChig
CSUB_004770	GLRG_02878	CgramCsubChig	CsubCgramChig
CSUB_004780	GLRG_02877	CgramCsubChig	CsubCgramChig
CSUB_004790	GLRG_02876	CgramCsubChig	SHARED CsubCgram
CSUB_004800	GLRG_02875	CgramCsubChig	CsubCgramChig
CSUB_004810	GLRG_02874	CgramCsubChig	CsubCgramChig
CSUB_004820		Not Annotated by OrthoMCL	UNIQUE Csub
CSUB_004830	GLRG_02873	CgramCsubChig	CsubCgramChig
CSUB_004840	GLRG_02872	CgramCsubChig	CsubCgramChig
CSUB_004850		Not Annotated by OrthoMCL	UNIQUE Csub
CSUB_004860	GLRG_02871	CgramCsubChig	CsubCgramChig
CSUB_004870	GLRG_02870	CgramCsubChig	CsubCgramChig
CSUB_004880	GLRG_02869	CgramCsubChig	CsubCgramChig
CSUB_004890	GLRG_02868	CgramCsubChig	CsubCgramChig
CSUB_004900	GLRG_02867	CgramCsubChig	CsubCgramChig
CSUB_004910	GLRG_02866	CgramCsubChig	CsubCgramChig
CSUB_004920	GLRG_02865	CgramCsubChig	CsubCgramChig
CSUB_004930	GLRG_02864	CgramCsubChig	CsubCgramChig
CSUB_004940		Not Annotated by OrthoMCL	UNIQUE Csub
CSUB_004950	GLRG_02863	CgramCsubChig	CsubCgramChig
CSUB_004960	GLRG_02862	CgramCsubChig	CsubCgramChig
CSUB_004970	GLRG_02861	CgramCsubChig	CsubCgramChig
CSUB_004980	GLRG_02860	SHARED CgramCsub	SHARED CsubCgram
CSUB_004990	GLRG_02859	CgramCsubChig	CsubCgramChig
CSUB_005000	GLRG_02858	CgramCsubChig	CsubCgramChig
CSUB_005010	GLRG_02857	CgramCsubChig	CsubCgramChig
CSUB_005020	GLRG_02856	CgramCsubChig	CsubCgramChig
CSUB_005030	GLRG_02855	CgramCsubChig	CsubCgramChig
CSUB_005040	GLRG_02854	CgramCsubChig	CsubCgramChig
CSUB_005050	GLRG_02853	CgramCsubChig	CsubCgramChig
CSUB_005060	GLRG_02852	CgramCsubChig	CsubCgramChig
CSUB_005070	GLRG_02851	CgramCsubChig	CsubCgramChig
CSUB_005080	GLRG_02850	CgramCsubChig	CsubCgramChig
CSUB_005090	GLRG_02849	CgramCsubChig	CsubCgramChig
CSUB_005100	GLRG_02848	CgramCsubChig	CsubCgramChig
CSUB_005110	GLRG_02847	CgramCsubChig	CsubCgramChig
CSUB_005120	GLRG_02846	CgramCsubChig	CsubCgramChig
CSUB_005130	GLRG_02845	CgramCsubChig	CsubCgramChig
CSUB_005140	GLRG_02843	CgramCsubChig	CsubCgramChig
CSUB_005150	GLRG_02841	CgramCsubChig	CsubCgramChig
CSUB_005160	GLRG_02840	SHARED CgramCsub	SHARED CsubCgram
CSUB_005170	GLRG_02839	CgramCsubChig	CsubCgramChig
CSUB_005180	GLRG_02838	CgramCsubChig	CsubCgramChig
CSUB_005190	GLRG_02837	CgramCsubChig	CsubCgramChig
CSUB_005200	GLRG_02836	CgramCsubChig	CsubCgramChig
CSUB_005210	GLRG_02835	CgramCsubChig	CsubCgramChig
CSUB_005220	GLRG_02834	CgramCsubChig	CsubCgramChig
CSUB_005230	GLRG_02833	CgramCsubChig	CsubCgramChig
CSUB_005240	GLRG_02832	CgramCsubChig	CsubCgramChig
CSUB_005250		Not Annotated by OrthoMCL	UNIQUE Csub
CSUB_005260	GLRG_02831	CgramCsubChig	CsubCgramChig
CSUB_005270	GLRG_02829	CgramCsubChig	CsubCgramChig
CSUB_005280	GLRG_02828	CgramCsubChig	CsubCgramChig
CSUB_005290	GLRG_02827	CgramCsubChig	CsubCgramChig
CSUB_005300	GLRG_02826	CgramCsubChig	CsubCgramChig
CSUB_005310	GLRG_02825	CgramCsubChig	CsubCgramChig
CSUB_005320	GLRG_02824	CgramCsubChig	CsubCgramChig
CSUB_005330	GLRG_02823	CgramCsubChig	CsubCgramChig
CSUB_005340	GLRG_02822	CgramCsubChig	CsubCgramChig
CSUB_005350	GLRG_02821	CgramCsubChig	CsubCgramChig
CSUB_005360	GLRG_02820	CgramCsubChig	CsubCgramChig
CSUB_005370	GLRG_02819	CgramCsubChig	CsubCgramChig
CSUB_005380	GLRG_02818	CgramCsubChig	CsubCgramChig
CSUB_005390	GLRG_02817	CgramCsubChig	CsubCgramChig
CSUB_005400	GLRG_02816	CgramCsubChig	CsubCgramChig
CSUB_005410	GLRG_02815	CgramCsubChig	CsubCgramChig
CSUB_005420	GLRG_02814	CgramCsubChig	CsubCgramChig
CSUB_005430	GLRG_02813	CgramCsubChig	CsubCgramChig
CSUB_005440	GLRG_02812	CgramCsubChig	CsubCgramChig
CSUB_005450	GLRG_02811	Not Annotated by OrthoMCL	SHARED CsubCgram
CSUB_005460	GLRG_02810	CgramCsubChig	CsubCgramChig
CSUB_005470	GLRG_02809	CgramCsubChig	CsubCgramChig
CSUB_005480		SHARED CsubChig	SHARED CsubChig
CSUB_005490	GLRG_02808	CgramCsubChig	CsubCgramChig
CSUB_005500	GLRG_02806	CgramCsubChig	CsubCgramChig
CSUB_005510	GLRG_02805	CgramCsubChig	CsubCgramChig
CSUB_005520	GLRG_02804	CgramCsubChig	CsubCgramChig
CSUB_005530	GLRG_02803	CgramCsubChig	CsubCgramChig
CSUB_005540	GLRG_02802	CgramCsubChig	CsubCgramChig
CSUB_005550	GLRG_02801	CgramCsubChig	CsubCgramChig
CSUB_005560	GLRG_02799	CgramCsubChig	CsubCgramChig
CSUB_005570		Not Annotated by OrthoMCL	UNIQUE Csub
CSUB_005580	GLRG_02798	CgramCsubChig	CsubCgramChig
CSUB_005590		Not Annotated by OrthoMCL	UNIQUE Csub
CSUB_005600	GLRG_02797	CgramCsubChig	CsubCgramChig
CSUB_005610	GLRG_02796	CgramCsubChig	CsubCgramChig
CSUB_005620	GLRG_02795	CgramCsubChig	CsubCgramChig
CSUB_005630	GLRG_11908	CgramCsubChig	CsubCgramChig
CSUB_005640	GLRG_11907	CgramCsubChig	CsubCgramChig
CSUB_005650	GLRG_11906	CgramCsubChig	CsubCgramChig
CSUB_005660	GLRG_11905	CgramCsubChig	CsubCgramChig
CSUB_005670	GLRG_03826	CgramCsubChig	CsubCgramChig
CSUB_005680	GLRG_03825	CgramCsubChig	CsubCgramChig
CSUB_005690	GLRG_03824	CgramCsubChig	CsubCgramChig
CSUB_005700	GLRG_03823	CgramCsubChig	CsubCgramChig
CSUB_005710	GLRG_03822	CgramCsubChig	CsubCgramChig
CSUB_005720	GLRG_03821	SHARED CgramCsub	SHARED CsubCgram
CSUB_005730	GLRG_03820	CgramCsubChig	CsubCgramChig
CSUB_005740	GLRG_03819	CgramCsubChig	CsubCgramChig
CSUB_005750	GLRG_03818	CgramCsubChig	CsubCgramChig
CSUB_005760	GLRG_03817	CgramCsubChig	CsubCgramChig
CSUB_005770	GLRG_03816	CgramCsubChig	CsubCgramChig
CSUB_005780	GLRG_03815	CgramCsubChig	CsubCgramChig
CSUB_005790	GLRG_03814	CgramCsubChig	CsubCgramChig
CSUB_005800	GLRG_03812	CgramCsubChig	CsubCgramChig
CSUB_005810	GLRG_03811	CgramCsubChig	CsubCgramChig
CSUB_005820	GLRG_03810	CgramCsubChig	CsubCgramChig
CSUB_005830	GLRG_03809	CgramCsubChig	CsubCgramChig
CSUB_005840	GLRG_03808	CgramCsubChig	CsubCgramChig
CSUB_005850	GLRG_03807	CgramCsubChig	CsubCgramChig
CSUB_005860	GLRG_03804	CgramCsubChig	CsubCgramChig
CSUB_005870	GLRG_03803	CgramCsubChig	CsubCgramChig
CSUB_005880	GLRG_03802	CgramCsubChig	CsubCgramChig
CSUB_005890	GLRG_03801	CgramCsubChig	CsubCgramChig
CSUB_005900	GLRG_03800	CgramCsubChig	CsubCgramChig
CSUB_005910	GLRG_03799	CgramCsubChig	CsubCgramChig
CSUB_005920	GLRG_03798	CgramCsubChig	CsubCgramChig
CSUB_005930	GLRG_03797	CgramCsubChig	CsubCgramChig
CSUB_005940	GLRG_03796	CgramCsubChig	CsubCgramChig
CSUB_005950	GLRG_03794	CgramCsubChig	CsubCgramChig
CSUB_005960	GLRG_03793	CgramCsubChig	CsubCgramChig
CSUB_005970	GLRG_03792	CgramCsubChig	CsubCgramChig
CSUB_005980	GLRG_03791	CgramCsubChig	CsubCgramChig
CSUB_005990	GLRG_03790	CgramCsubChig	CsubCgramChig
CSUB_006000	GLRG_03789	CgramCsubChig	CsubCgramChig
CSUB_006010	GLRG_03788	CgramCsubChig	CsubCgramChig
CSUB_006020	GLRG_03787	CgramCsubChig	CsubCgramChig
CSUB_006030	GLRG_03786	CgramCsubChig	CsubCgramChig
CSUB_006040	GLRG_03785	CgramCsubChig	CsubCgramChig
CSUB_006050	GLRG_03784	CgramCsubChig	CsubCgramChig
CSUB_006060	GLRG_03783	CgramCsubChig	CsubCgramChig
CSUB_006070	GLRG_03782	CgramCsubChig	CsubCgramChig
CSUB_006080	GLRG_03781	CgramCsubChig	CsubCgramChig
CSUB_006090	GLRG_03780	CgramCsubChig	CsubCgramChig
CSUB_006100	GLRG_08448	CgramCsubChig	CsubCgramChig
CSUB_006110	GLRG_03779	CgramCsubChig	CsubCgramChig
CSUB_006120	GLRG_03776	CgramCsubChig	CsubCgramChig
CSUB_006130	GLRG_03775	CgramCsubChig	CsubCgramChig
CSUB_006140	GLRG_03774	CgramCsubChig	CsubCgramChig
CSUB_006150	GLRG_03773	CgramCsubChig	CsubCgramChig
CSUB_006160		Not Annotated by OrthoMCL	UNIQUE Csub
CSUB_006170	GLRG_03771	CgramCsubChig	CsubCgramChig
CSUB_006180	GLRG_03770	CgramCsubChig	CsubCgramChig
CSUB_006190	GLRG_03769	SHARED CgramCsub	SHARED CsubCgram
CSUB_006200	GLRG_03768	CgramCsubChig	CsubCgramChig
CSUB_006210	GLRG_03767	CgramCsubChig	CsubCgramChig
CSUB_006220	GLRG_03766	CgramCsubChig	CsubCgramChig
CSUB_006230		Not Annotated by OrthoMCL	UNIQUE Csub
CSUB_006240	GLRG_03765	CgramCsubChig	CsubCgramChig
CSUB_006250	GLRG_03764	CgramCsubChig	CsubCgramChig
CSUB_006260	GLRG_03763	CgramCsubChig	CsubCgramChig
CSUB_006270	GLRG_03762	CgramCsubChig	CsubCgramChig
CSUB_006280	GLRG_03761	CgramCsubChig	CsubCgramChig
CSUB_006290	GLRG_03760	CgramCsubChig	CsubCgramChig
CSUB_006300	GLRG_03759	CgramCsubChig	CsubCgramChig
CSUB_006310	GLRG_03758	CgramCsubChig	CsubCgramChig
CSUB_006320	GLRG_03757	CgramCsubChig	CsubCgramChig
CSUB_006330	GLRG_03756	CgramCsubChig	CsubCgramChig
CSUB_006340	GLRG_03755	CgramCsubChig	CsubCgramChig
CSUB_006350	GLRG_03754	CgramCsubChig	CsubCgramChig
CSUB_006360	GLRG_03753	CgramCsubChig	CsubCgramChig
CSUB_006370	GLRG_03752	CgramCsubChig	CsubCgramChig
CSUB_006380	GLRG_03751	CgramCsubChig	CsubCgramChig
CSUB_006390	GLRG_03750	CgramCsubChig	CsubCgramChig
CSUB_006400		Not Annotated by OrthoMCL	UNIQUE Csub
CSUB_006410	GLRG_03749	CgramCsubChig	CsubCgramChig
CSUB_006420	GLRG_03748	CgramCsubChig	CsubCgramChig
CSUB_006430		Not Annotated by OrthoMCL	UNIQUE Csub
CSUB_006440	GLRG_03747	CgramCsubChig	CsubCgramChig
CSUB_006450	GLRG_03745	CgramCsubChig	CsubCgramChig
CSUB_006460	GLRG_03744	CgramCsubChig	CsubCgramChig
CSUB_006470	GLRG_03743	CgramCsubChig	CsubCgramChig
CSUB_006480	GLRG_03742	CgramCsubChig	CsubCgramChig
CSUB_006490	GLRG_03741	CgramCsubChig	CsubCgramChig
CSUB_006500	GLRG_03740	CgramCsubChig	CsubCgramChig
CSUB_006510	GLRG_03739	CgramCsubChig	CsubCgramChig
CSUB_006520	GLRG_03738	CgramCsubChig	CsubCgramChig
CSUB_006530	GLRG_03737	CgramCsubChig	CsubCgramChig
CSUB_006540	GLRG_03736	CgramCsubChig	CsubCgramChig
CSUB_006550	GLRG_03735	CgramCsubChig	CsubCgramChig
CSUB_006560	GLRG_03734	CgramCsubChig	CsubCgramChig
CSUB_006570	GLRG_03733	CgramCsubChig	CsubCgramChig
CSUB_006580	GLRG_03732	CgramCsubChig	CsubCgramChig
CSUB_006590	GLRG_03731	CgramCsubChig	CsubCgramChig
CSUB_006600	GLRG_03730	CgramCsubChig	CsubCgramChig
CSUB_006610	GLRG_03729	CgramCsubChig	CsubCgramChig
CSUB_006620	GLRG_03728	CgramCsubChig	CsubCgramChig
CSUB_006630	GLRG_03727	CgramCsubChig	CsubCgramChig
CSUB_006640	GLRG_03726	SHARED CgramCsub	SHARED CsubCgram
CSUB_006650		UniqueCsub	UNIQUE Csub
CSUB_006660	GLRG_03725	CgramCsubChig	CsubCgramChig
CSUB_006670	GLRG_03724	CgramCsubChig	CsubCgramChig
CSUB_006680	GLRG_03723	CgramCsubChig	CsubCgramChig
CSUB_006690	GLRG_03722	CgramCsubChig	CsubCgramChig
CSUB_006700	GLRG_03721	CgramCsubChig	CsubCgramChig
CSUB_006710	GLRG_03720	CgramCsubChig	CsubCgramChig
CSUB_006720	GLRG_03719	CgramCsubChig	CsubCgramChig
CSUB_006730	GLRG_03718	CgramCsubChig	CsubCgramChig
CSUB_006740	GLRG_03717	CgramCsubChig	CsubCgramChig
CSUB_006750	GLRG_03716	CgramCsubChig	SHARED CsubCgram
CSUB_006760	GLRG_03715	CgramCsubChig	CsubCgramChig
CSUB_006770	GLRG_03714	CgramCsubChig	CsubCgramChig
CSUB_006780		Not Annotated by OrthoMCL	UNIQUE Csub
CSUB_006790	GLRG_03712	CgramCsubChig	CsubCgramChig
CSUB_006800	GLRG_03711	CgramCsubChig	CsubCgramChig
CSUB_006810		Not Annotated by OrthoMCL	UNIQUE Csub
CSUB_006820	GLRG_03710	SHARED CgramCsub	SHARED CsubCgram
CSUB_006830	GLRG_03709	CgramCsubChig	CsubCgramChig
CSUB_006840	GLRG_03707	CgramCsubChig	CsubCgramChig
CSUB_006850		Not Annotated by OrthoMCL	UNIQUE Csub
CSUB_006860	GLRG_03706	SHARED CgramCsub	CsubCgramChig
CSUB_006870	GLRG_03705	CgramCsubChig	CsubCgramChig
CSUB_006880	GLRG_03704	CgramCsubChig	CsubCgramChig
CSUB_006890	GLRG_03703	CgramCsubChig	CsubCgramChig
CSUB_006900	GLRG_03701	CgramCsubChig	CsubCgramChig
CSUB_006910	GLRG_03700	CgramCsubChig	CsubCgramChig
CSUB_006920	GLRG_03699	CgramCsubChig	CsubCgramChig
CSUB_006930	GLRG_03698	CgramCsubChig	CsubCgramChig
CSUB_006940	GLRG_03697	CgramCsubChig	CsubCgramChig
CSUB_006950	GLRG_03696	CgramCsubChig	CsubCgramChig
CSUB_006960	GLRG_03695	CgramCsubChig	CsubCgramChig
CSUB_006970	GLRG_03694	CgramCsubChig	CsubCgramChig
CSUB_006980	GLRG_03693	CgramCsubChig	CsubCgramChig
CSUB_006990	GLRG_03686	Not Annotated by OrthoMCL	SHARED CsubCgram
CSUB_007000		SHARED CsubChig	SHARED CsubChig
CSUB_007010	GLRG_03683	CgramCsubChig	CsubCgramChig
CSUB_007020		UniqueCsub	SHARED CsubChig
CSUB_007030		Not Annotated by OrthoMCL	UNIQUE Csub
CSUB_007040	GLRG_03682	CgramCsubChig	CsubCgramChig
CSUB_007050	GLRG_03681	CgramCsubChig	CsubCgramChig
CSUB_007060	GLRG_03680	CgramCsubChig	CsubCgramChig
CSUB_007070	GLRG_03679	CgramCsubChig	CsubCgramChig
CSUB_007080	GLRG_03678	CgramCsubChig	CsubCgramChig
CSUB_007090	GLRG_03677	CgramCsubChig	CsubCgramChig
CSUB_007100	GLRG_03676	CgramCsubChig	CsubCgramChig
CSUB_007110	GLRG_03675	CgramCsubChig	CsubCgramChig
CSUB_007120	GLRG_03674	CgramCsubChig	CsubCgramChig
CSUB_007130	GLRG_03673	CgramCsubChig	CsubCgramChig
CSUB_007140	GLRG_03672	CgramCsubChig	CsubCgramChig
CSUB_007150	GLRG_03671	CgramCsubChig	CsubCgramChig
CSUB_007160	GLRG_03670	CgramCsubChig	CsubCgramChig
CSUB_007170	GLRG_03669	CgramCsubChig	CsubCgramChig
CSUB_007180		CgramCsubChig	SHARED CsubChig
CSUB_007190		Not Annotated by OrthoMCL	UNIQUE Csub
CSUB_007200	GLRG_03667	CgramCsubChig	CsubCgramChig
CSUB_007210	GLRG_03666	SHARED CgramCsub	CsubCgramChig
CSUB_007220	GLRG_03665	CgramCsubChig	CsubCgramChig
CSUB_007230	GLRG_03664	CgramCsubChig	CsubCgramChig
CSUB_007240	GLRG_03663	CgramCsubChig	CsubCgramChig
CSUB_007250	GLRG_03662	CgramCsubChig	CsubCgramChig
CSUB_007260	GLRG_03661	CgramCsubChig	CsubCgramChig
CSUB_007270	GLRG_03660	CgramCsubChig	CsubCgramChig
CSUB_007280	GLRG_03659	CgramCsubChig	CsubCgramChig
CSUB_007290	GLRG_03658	CgramCsubChig	CsubCgramChig
CSUB_007300	GLRG_03657	CgramCsubChig	CsubCgramChig
CSUB_007310	GLRG_03656	CgramCsubChig	CsubCgramChig
CSUB_007320	GLRG_03655	CgramCsubChig	CsubCgramChig
CSUB_007330	GLRG_03654	CgramCsubChig	CsubCgramChig
CSUB_007340	GLRG_03653	CgramCsubChig	CsubCgramChig
CSUB_007350	GLRG_03652	CgramCsubChig	CsubCgramChig
CSUB_007360	GLRG_03651	CgramCsubChig	CsubCgramChig
CSUB_007370	GLRG_03650	SHARED CgramCsub	SHARED CsubCgram
CSUB_007380	GLRG_03649	SHARED CgramCsub	CsubCgramChig
CSUB_007390	GLRG_03648	CgramCsubChig	CsubCgramChig
CSUB_007400	GLRG_03647	CgramCsubChig	CsubCgramChig
CSUB_007410	GLRG_03646	CgramCsubChig	CsubCgramChig
CSUB_007420	GLRG_03645	CgramCsubChig	CsubCgramChig
CSUB_007430	GLRG_03644	CgramCsubChig	CsubCgramChig
CSUB_007440	GLRG_03643	CgramCsubChig	CsubCgramChig
CSUB_007450	GLRG_03642	CgramCsubChig	CsubCgramChig
CSUB_007460	GLRG_03641	CgramCsubChig	CsubCgramChig
CSUB_007470	GLRG_03640	CgramCsubChig	CsubCgramChig
CSUB_007480	GLRG_03639	CgramCsubChig	CsubCgramChig
CSUB_007490		Not Annotated by OrthoMCL	UNIQUE Csub
CSUB_007500	GLRG_03638	CgramCsubChig	CsubCgramChig
CSUB_007510	GLRG_03637	CgramCsubChig	CsubCgramChig
CSUB_007520	GLRG_03636	CgramCsubChig	CsubCgramChig
CSUB_007530	GLRG_03635	CgramCsubChig	CsubCgramChig
CSUB_007540	GLRG_03634	CgramCsubChig	CsubCgramChig
CSUB_007550	GLRG_03633	CgramCsubChig	CsubCgramChig
CSUB_007560	GLRG_03632	CgramCsubChig	CsubCgramChig
CSUB_007570	GLRG_03631	CgramCsubChig	CsubCgramChig
CSUB_007580	GLRG_03630	SHARED CgramCsub	SHARED CsubCgram
CSUB_007590	GLRG_03629	CgramCsubChig	CsubCgramChig
CSUB_007600	GLRG_03628	CgramCsubChig	CsubCgramChig
CSUB_007610	GLRG_03627	CgramCsubChig	CsubCgramChig
CSUB_007620	GLRG_03626	CgramCsubChig	CsubCgramChig
CSUB_007630	GLRG_03625	CgramCsubChig	CsubCgramChig
CSUB_007640	GLRG_03624	SHARED CgramCsub	SHARED CsubCgram
CSUB_007650	GLRG_03623	CgramCsubChig	CsubCgramChig
CSUB_007660	GLRG_03622	CgramCsubChig	CsubCgramChig
CSUB_007670	GLRG_03621	CgramCsubChig	CsubCgramChig
CSUB_007680	GLRG_03620	CgramCsubChig	CsubCgramChig
CSUB_007690	GLRG_03619	CgramCsubChig	CsubCgramChig
CSUB_007700	GLRG_03618	CgramCsubChig	CsubCgramChig
CSUB_007710		Not Annotated by OrthoMCL	UNIQUE Csub
CSUB_007720		Not Annotated by OrthoMCL	UNIQUE Csub
CSUB_007730	GLRG_03617	CgramCsubChig	CsubCgramChig
CSUB_007740	GLRG_03616	CgramCsubChig	CsubCgramChig
CSUB_007750	GLRG_03615	CgramCsubChig	CsubCgramChig
CSUB_007760	GLRG_03614	CgramCsubChig	SHARED CsubCgram
CSUB_007770	GLRG_03613	CgramCsubChig	CsubCgramChig
CSUB_007780	GLRG_03612	CgramCsubChig	CsubCgramChig
CSUB_007790	GLRG_03611	CgramCsubChig	CsubCgramChig
CSUB_007800	GLRG_03610	CgramCsubChig	CsubCgramChig
CSUB_007810	GLRG_03609	CgramCsubChig	CsubCgramChig
CSUB_007820	GLRG_03608	CgramCsubChig	CsubCgramChig
CSUB_007830	GLRG_03607	CgramCsubChig	CsubCgramChig
CSUB_007840	GLRG_03606	CgramCsubChig	CsubCgramChig
CSUB_007850	GLRG_03605	CgramCsubChig	CsubCgramChig
CSUB_007860	GLRG_03604	CgramCsubChig	CsubCgramChig
CSUB_007870	GLRG_03603	CgramCsubChig	CsubCgramChig
CSUB_007880		Not Annotated by OrthoMCL	UNIQUE Csub
CSUB_007890	GLRG_03602	CgramCsubChig	CsubCgramChig
CSUB_007900	GLRG_03601	CgramCsubChig	CsubCgramChig
CSUB_007910	GLRG_03600	CgramCsubChig	CsubCgramChig
CSUB_007920	GLRG_03599	CgramCsubChig	CsubCgramChig
CSUB_007930	GLRG_03598	CgramCsubChig	CsubCgramChig
CSUB_007940	GLRG_03597	CgramCsubChig	CsubCgramChig
CSUB_007950	GLRG_03596	CgramCsubChig	CsubCgramChig
CSUB_007960		Not Annotated by OrthoMCL	UNIQUE Csub
CSUB_007970		Not Annotated by OrthoMCL	UNIQUE Csub
CSUB_007980	GLRG_03594	CgramCsubChig	CsubCgramChig
CSUB_007990	GLRG_03593	CgramCsubChig	CsubCgramChig
CSUB_008000	GLRG_03592	CgramCsubChig	CsubCgramChig
CSUB_008010	GLRG_03591	SHARED CgramCsub	SHARED CsubCgram
CSUB_008020	GLRG_03590	CgramCsubChig	CsubCgramChig
CSUB_008030	GLRG_03589	CgramCsubChig	CsubCgramChig
CSUB_008040	GLRG_03588	CgramCsubChig	CsubCgramChig
CSUB_008050	GLRG_03587	CgramCsubChig	CsubCgramChig
CSUB_008060	GLRG_03586	CgramCsubChig	CsubCgramChig
CSUB_008070	GLRG_03585	CgramCsubChig	CsubCgramChig
CSUB_008080	GLRG_03584	CgramCsubChig	CsubCgramChig
CSUB_008090	GLRG_03583	CgramCsubChig	CsubCgramChig
CSUB_008100	GLRG_03581	SHARED CgramCsub	SHARED CsubCgram
CSUB_008110	GLRG_03582	SHARED CgramCsub	CsubCgramChig
CSUB_008120	GLRG_03580	CgramCsubChig	CsubCgramChig
CSUB_008130	GLRG_03579	SHARED CgramCsub	CsubCgramChig
CSUB_008140		Not Annotated by OrthoMCL	UNIQUE Csub
CSUB_008150	GLRG_03578	CgramCsubChig	SHARED CsubCgram
CSUB_008160		CgramCsubChig	SHARED CsubChig
CSUB_008170	GLRG_03577	CgramCsubChig	CsubCgramChig
CSUB_008180	GLRG_03576	CgramCsubChig	CsubCgramChig
CSUB_008190	GLRG_03574	SHARED CgramCsub	SHARED CsubCgram
CSUB_008200		Not Annotated by OrthoMCL	UNIQUE Csub
CSUB_008210		Not Annotated by OrthoMCL	UNIQUE Csub
CSUB_008220	GLRG_03573	SHARED CgramCsub	SHARED CsubCgram
CSUB_008230	GLRG_03572	CgramCsubChig	CsubCgramChig
CSUB_008240		Not Annotated by OrthoMCL	UNIQUE Csub
CSUB_008250		Not Annotated by OrthoMCL	UNIQUE Csub
CSUB_008260		Not Annotated by OrthoMCL	UNIQUE Csub
CSUB_008270	GLRG_02379	SHARED CgramCsub	SHARED CsubCgram
CSUB_008280		UniqueCsub	UNIQUE Csub
CSUB_008290		CgramCsubChig	SHARED CsubChig
CSUB_008300		Not Annotated by OrthoMCL	UNIQUE Csub
CSUB_008310		Not Annotated by OrthoMCL	UNIQUE Csub
CSUB_008320	GLRG_06923	CgramCsubChig	CsubCgramChig
CSUB_008330	GLRG_12003	CgramCsubChig	CsubCgramChig
CSUB_008340		SHARED CsubChig	SHARED CsubChig
CSUB_008350		Not Annotated by OrthoMCL	UNIQUE Csub
CSUB_008360	GLRG_02377	CgramCsubChig	CsubCgramChig
CSUB_008370	GLRG_02375	CgramCsubChig	CsubCgramChig
CSUB_008380	GLRG_02374	CgramCsubChig	CsubCgramChig
CSUB_008390	GLRG_02373	CgramCsubChig	CsubCgramChig
CSUB_008400	GLRG_02371	CgramCsubChig	CsubCgramChig
CSUB_008410	GLRG_02370	CgramCsubChig	CsubCgramChig
CSUB_008420	GLRG_02369	CgramCsubChig	CsubCgramChig
CSUB_008430	GLRG_02368	CgramCsubChig	CsubCgramChig
CSUB_008440	GLRG_02367	CgramCsubChig	CsubCgramChig
CSUB_008450	GLRG_02366	CgramCsubChig	CsubCgramChig
CSUB_008460	GLRG_02365	CgramCsubChig	CsubCgramChig
CSUB_008470	GLRG_02364	CgramCsubChig	CsubCgramChig
CSUB_008480	GLRG_02363	CgramCsubChig	CsubCgramChig
CSUB_008490	GLRG_02362	CgramCsubChig	CsubCgramChig
CSUB_008500	GLRG_02361	CgramCsubChig	CsubCgramChig
CSUB_008510	GLRG_02360	CgramCsubChig	CsubCgramChig
CSUB_008520	GLRG_02359	SHARED CgramCsub	SHARED CsubCgram
CSUB_008530	GLRG_02358	CgramCsubChig	CsubCgramChig
CSUB_008540	GLRG_02357	CgramCsubChig	CsubCgramChig
CSUB_008550	GLRG_02356	CgramCsubChig	CsubCgramChig
CSUB_008560	GLRG_02355	CgramCsubChig	CsubCgramChig
CSUB_008570	GLRG_02353	SHARED CgramCsub	SHARED CsubCgram
CSUB_008580	GLRG_02352	CgramCsubChig	CsubCgramChig
CSUB_008590	GLRG_02351	CgramCsubChig	CsubCgramChig
CSUB_008600	GLRG_01139	Not Annotated by OrthoMCL	CsubCgramChig
CSUB_008610	GLRG_02350	CgramCsubChig	CsubCgramChig
CSUB_008620	GLRG_02349	CgramCsubChig	CsubCgramChig
CSUB_008630	GLRG_02348	CgramCsubChig	CsubCgramChig
CSUB_008640	GLRG_02347	CgramCsubChig	CsubCgramChig
CSUB_008650	GLRG_02346	CgramCsubChig	CsubCgramChig
CSUB_008660	GLRG_02344	CgramCsubChig	CsubCgramChig
CSUB_008670	GLRG_02342	CgramCsubChig	CsubCgramChig
CSUB_008680	GLRG_02340	SHARED CgramCsub	CsubCgramChig
CSUB_008690	GLRG_02339	CgramCsubChig	CsubCgramChig
CSUB_008700	GLRG_02338	CgramCsubChig	CsubCgramChig
CSUB_008710	GLRG_02337	CgramCsubChig	CsubCgramChig
CSUB_008720	GLRG_02336	CgramCsubChig	CsubCgramChig
CSUB_008730	GLRG_02335	CgramCsubChig	SHARED CsubCgram
CSUB_008740	GLRG_02334	CgramCsubChig	CsubCgramChig
CSUB_008750	GLRG_02333	CgramCsubChig	CsubCgramChig
CSUB_008760	GLRG_02332	CgramCsubChig	CsubCgramChig
CSUB_008770	GLRG_02331	CgramCsubChig	CsubCgramChig
CSUB_008780	GLRG_02330	CgramCsubChig	CsubCgramChig
CSUB_008790		UniqueCsub	UNIQUE Csub
CSUB_008800		Not Annotated by OrthoMCL	UNIQUE Csub
CSUB_008810		Not Annotated by OrthoMCL	UNIQUE Csub
CSUB_008820	GLRG_01236	CgramCsubChig	CsubCgramChig
CSUB_008830	GLRG_01234	CgramCsubChig	CsubCgramChig
CSUB_008840	GLRG_01233	CgramCsubChig	CsubCgramChig
CSUB_008850	GLRG_01232	CgramCsubChig	CsubCgramChig
CSUB_008860	GLRG_01230	CgramCsubChig	CsubCgramChig
CSUB_008870		Not Annotated by OrthoMCL	UNIQUE Csub
CSUB_008880		Not Annotated by OrthoMCL	UNIQUE Csub
CSUB_008890	GLRG_01229	CgramCsubChig	CsubCgramChig
CSUB_008900	GLRG_01228	CgramCsubChig	CsubCgramChig
CSUB_008910	GLRG_01227	CgramCsubChig	CsubCgramChig
CSUB_008920	GLRG_01226	CgramCsubChig	CsubCgramChig
CSUB_008930	GLRG_01225	CgramCsubChig	CsubCgramChig
CSUB_008940	GLRG_01224	CgramCsubChig	CsubCgramChig
CSUB_008950	GLRG_01223	CgramCsubChig	CsubCgramChig
CSUB_008960	GLRG_01222	CgramCsubChig	CsubCgramChig
CSUB_008970	GLRG_01221	CgramCsubChig	CsubCgramChig
CSUB_008980	GLRG_01220	CgramCsubChig	CsubCgramChig
CSUB_008990	GLRG_01219	CgramCsubChig	CsubCgramChig
CSUB_009000	GLRG_11994	SHARED CgramCsub	SHARED CsubCgram
CSUB_009010	GLRG_01217	Not Annotated by OrthoMCL	CsubCgramChig
CSUB_009020	GLRG_01216	CgramCsubChig	CsubCgramChig
CSUB_009030	GLRG_01215	CgramCsubChig	CsubCgramChig
CSUB_009040	GLRG_01214	CgramCsubChig	CsubCgramChig
CSUB_009050	GLRG_01213	CgramCsubChig	CsubCgramChig
CSUB_009060	GLRG_01211	CgramCsubChig	CsubCgramChig
CSUB_009070	GLRG_01210	CgramCsubChig	CsubCgramChig
CSUB_009080		Not Annotated by OrthoMCL	UNIQUE Csub
CSUB_009090	GLRG_01209	CgramCsubChig	CsubCgramChig
CSUB_009100		Not Annotated by OrthoMCL	UNIQUE Csub
CSUB_009110		SHARED CsubChig	SHARED CsubChig
CSUB_009120		SHARED CsubChig	SHARED CsubChig
CSUB_009130		Not Annotated by OrthoMCL	UNIQUE Csub
CSUB_009140		SHARED CsubChig	SHARED CsubChig
CSUB_009150		SHARED CsubChig	SHARED CsubChig
CSUB_009160		SHARED CgramCsub	UNIQUE Csub
CSUB_009170		Not Annotated by OrthoMCL	UNIQUE Csub
CSUB_009180		Not Annotated by OrthoMCL	UNIQUE Csub
CSUB_009190		Not Annotated by OrthoMCL	UNIQUE Csub
CSUB_009200		SHARED CsubChig	SHARED CsubChig
CSUB_009210	GLRG_01207	CgramCsubChig	CsubCgramChig
CSUB_009220		CgramCsubChig	UNIQUE Csub
CSUB_009230	GLRG_01205	SHARED CgramCsub	SHARED CsubCgram
CSUB_009240		Not Annotated by OrthoMCL	UNIQUE Csub
CSUB_009250	GLRG_01204	CgramCsubChig	CsubCgramChig
CSUB_009260		SHARED CsubChig	SHARED CsubChig
CSUB_009270	GLRG_09714	CgramCsubChig	CsubCgramChig
CSUB_009280		CgramCsubChig	SHARED CsubChig
CSUB_009290	GLRG_01203	CgramCsubChig	CsubCgramChig
CSUB_009300	GLRG_01202	SHARED CgramCsub	SHARED CsubCgram
CSUB_009310		SHARED CsubChig	SHARED CsubChig
CSUB_009320	GLRG_01201	SHARED CgramCsub	CsubCgramChig
CSUB_009330	GLRG_01200	SHARED CgramCsub	SHARED CsubCgram
CSUB_009340		SHARED CsubChig	SHARED CsubChig
CSUB_009350		SHARED CsubChig	SHARED CsubChig
CSUB_009360		Not Annotated by OrthoMCL	UNIQUE Csub
CSUB_009370		Not Annotated by OrthoMCL	UNIQUE Csub
CSUB_009380	GLRG_00040	SHARED CgramCsub	SHARED CsubCgram
CSUB_009390		Not Annotated by OrthoMCL	UNIQUE Csub
CSUB_009400		Not Annotated by OrthoMCL	UNIQUE Csub
CSUB_009410	GLRG_01198	SHARED CgramCsub	CsubCgramChig
CSUB_009420		Not Annotated by OrthoMCL	UNIQUE Csub
CSUB_009430		Not Annotated by OrthoMCL	UNIQUE Csub
CSUB_009440	GLRG_01197	CgramCsubChig	CsubCgramChig
CSUB_009450	GLRG_01196	CgramCsubChig	CsubCgramChig
CSUB_009460	GLRG_01195	CgramCsubChig	CsubCgramChig
CSUB_009470	GLRG_01193	CgramCsubChig	CsubCgramChig
CSUB_009480	GLRG_01192	CgramCsubChig	CsubCgramChig
CSUB_009490	GLRG_08653	CgramCsubChig	CsubCgramChig
CSUB_009500	GLRG_08652	SHARED CgramCsub	SHARED CsubCgram
CSUB_009510	GLRG_08651	CgramCsubChig	CsubCgramChig
CSUB_009520	GLRG_08650	CgramCsubChig	CsubCgramChig
CSUB_009530	GLRG_08649	CgramCsubChig	CsubCgramChig
CSUB_009540	GLRG_08648	CgramCsubChig	CsubCgramChig
CSUB_009550	GLRG_08647	CgramCsubChig	CsubCgramChig
CSUB_009560	GLRG_08646	CgramCsubChig	SHARED CsubCgram
CSUB_009570		Not Annotated by OrthoMCL	UNIQUE Csub
CSUB_009580	GLRG_08645	CgramCsubChig	CsubCgramChig
CSUB_009590	GLRG_08644	CgramCsubChig	CsubCgramChig
CSUB_009600		Not Annotated by OrthoMCL	UNIQUE Csub
CSUB_009610	GLRG_08643	CgramCsubChig	CsubCgramChig
CSUB_009620	GLRG_08642	CgramCsubChig	CsubCgramChig
CSUB_009630	GLRG_08641	SHARED CgramCsub	SHARED CsubCgram
CSUB_009640		Not Annotated by OrthoMCL	UNIQUE Csub
CSUB_009650		UniqueCsub	SHARED CsubChig
CSUB_009660		Not Annotated by OrthoMCL	UNIQUE Csub
CSUB_009670		Not Annotated by OrthoMCL	UNIQUE Csub
CSUB_009680		UniqueCsub	UNIQUE Csub
CSUB_009690		SHARED CsubChig	SHARED CsubChig
CSUB_009700		UniqueCsub	SHARED CsubChig
CSUB_009710		CgramCsubChig	SHARED CsubChig
CSUB_009720		UniqueCsub	UNIQUE Csub
CSUB_009730	GLRG_06869	SHARED CgramCsub	SHARED CsubCgram
CSUB_009740		SHARED CgramCsub	UNIQUE Csub
CSUB_009750		Not Annotated by OrthoMCL	UNIQUE Csub
CSUB_009760	GLRG_05288	SHARED CgramCsub	SHARED CsubCgram
CSUB_009770	GLRG_05286	SHARED CgramCsub	SHARED CsubCgram
CSUB_009780		Not Annotated by OrthoMCL	UNIQUE Csub
CSUB_009790		CgramCsubChig	SHARED CsubChig
CSUB_009800	GLRG_05278	CgramCsubChig	CsubCgramChig
CSUB_009810	GLRG_05277	CgramCsubChig	CsubCgramChig
CSUB_009820	GLRG_05276	CgramCsubChig	CsubCgramChig
CSUB_009830	GLRG_05275	CgramCsubChig	CsubCgramChig
CSUB_009840	GLRG_05274	CgramCsubChig	CsubCgramChig
CSUB_009850	GLRG_05273	CgramCsubChig	CsubCgramChig
CSUB_009860	GLRG_05272	CgramCsubChig	CsubCgramChig
CSUB_009870	GLRG_05271	CgramCsubChig	CsubCgramChig
CSUB_009880	GLRG_05270	SHARED CgramCsub	SHARED CsubCgram
CSUB_009890	GLRG_10487	SHARED CgramCsub	SHARED CsubCgram
CSUB_009900		CgramCsubChig	UNIQUE Csub
CSUB_009910		Not Annotated by OrthoMCL	UNIQUE Csub
CSUB_009920	GLRG_09710	SHARED CgramCsub	SHARED CsubCgram
CSUB_009930	GLRG_05269	SHARED CgramCsub	SHARED CsubCgram
CSUB_009940	GLRG_05268	CgramCsubChig	CsubCgramChig
CSUB_009950	GLRG_05267	Not Annotated by OrthoMCL	SHARED CsubCgram
CSUB_009960	GLRG_05266	CgramCsubChig	CsubCgramChig
CSUB_009970	GLRG_05265	CgramCsubChig	CsubCgramChig
CSUB_009980	GLRG_05264	CgramCsubChig	CsubCgramChig
CSUB_009990	GLRG_05263	CgramCsubChig	CsubCgramChig
CSUB_010000	GLRG_05262	CgramCsubChig	CsubCgramChig
CSUB_010010	GLRG_05261	CgramCsubChig	CsubCgramChig
CSUB_010020	GLRG_05260	CgramCsubChig	CsubCgramChig
CSUB_010030	GLRG_05259	SHARED CgramCsub	SHARED CsubCgram
CSUB_010040	GLRG_05258	CgramCsubChig	CsubCgramChig
CSUB_010050	GLRG_05257	CgramCsubChig	CsubCgramChig
CSUB_010060	GLRG_05256	CgramCsubChig	CsubCgramChig
CSUB_010070	GLRG_05255	CgramCsubChig	CsubCgramChig
CSUB_010080	GLRG_05254	CgramCsubChig	CsubCgramChig
CSUB_010090	GLRG_05253	CgramCsubChig	CsubCgramChig
CSUB_010100	GLRG_05252	CgramCsubChig	CsubCgramChig
CSUB_010110	GLRG_05251	CgramCsubChig	CsubCgramChig
CSUB_010120	GLRG_05250	CgramCsubChig	CsubCgramChig
CSUB_010130	GLRG_05249	SHARED CgramCsub	SHARED CsubCgram
CSUB_010140	GLRG_05247	CgramCsubChig	CsubCgramChig
CSUB_010150	GLRG_05248	CgramCsubChig	CsubCgramChig
CSUB_010160	GLRG_05246	CgramCsubChig	CsubCgramChig
CSUB_010170	GLRG_05245	CgramCsubChig	CsubCgramChig
CSUB_010180	GLRG_05244	CgramCsubChig	CsubCgramChig
CSUB_010190	GLRG_05243	CgramCsubChig	CsubCgramChig
CSUB_010200	GLRG_05242	CgramCsubChig	CsubCgramChig
CSUB_010210	GLRG_05241	CgramCsubChig	CsubCgramChig
CSUB_010220	GLRG_05240	CgramCsubChig	CsubCgramChig
CSUB_010230	GLRG_05239	CgramCsubChig	CsubCgramChig
CSUB_010240	GLRG_08616	CgramCsubChig	CsubCgramChig
CSUB_010250	GLRG_05238	CgramCsubChig	CsubCgramChig
CSUB_010260	GLRG_05237	CgramCsubChig	CsubCgramChig
CSUB_010270	GLRG_05236	CgramCsubChig	CsubCgramChig
CSUB_010280		Not Annotated by OrthoMCL	UNIQUE Csub
CSUB_010290	GLRG_05235	CgramCsubChig	CsubCgramChig
CSUB_010300	GLRG_05234	CgramCsubChig	CsubCgramChig
CSUB_010310		Not Annotated by OrthoMCL	UNIQUE Csub
CSUB_010320		Not Annotated by OrthoMCL	UNIQUE Csub
CSUB_010330	GLRG_05233	CgramCsubChig	CsubCgramChig
CSUB_010340	GLRG_05232	CgramCsubChig	CsubCgramChig
CSUB_010350	GLRG_05231	CgramCsubChig	CsubCgramChig
CSUB_010360	GLRG_05230	CgramCsubChig	CsubCgramChig
CSUB_010370	GLRG_05229	CgramCsubChig	CsubCgramChig
CSUB_010380	GLRG_05227	CgramCsubChig	CsubCgramChig
CSUB_010390	GLRG_05226	CgramCsubChig	CsubCgramChig
CSUB_010400	GLRG_05225	CgramCsubChig	CsubCgramChig
CSUB_010410	GLRG_05224	CgramCsubChig	CsubCgramChig
CSUB_010420	GLRG_05223	CgramCsubChig	CsubCgramChig
CSUB_010430	GLRG_05222	CgramCsubChig	CsubCgramChig
CSUB_010440	GLRG_05221	CgramCsubChig	CsubCgramChig
CSUB_010450	GLRG_05220	CgramCsubChig	CsubCgramChig
CSUB_010460	GLRG_05219	CgramCsubChig	CsubCgramChig
CSUB_010470	GLRG_05218	CgramCsubChig	CsubCgramChig
CSUB_010480	GLRG_05217	CgramCsubChig	CsubCgramChig
CSUB_010490	GLRG_05216	CgramCsubChig	CsubCgramChig
CSUB_010500	GLRG_05215	CgramCsubChig	CsubCgramChig
CSUB_010510	GLRG_05214	CgramCsubChig	CsubCgramChig
CSUB_010520	GLRG_05213	SHARED CgramCsub	SHARED CsubCgram
CSUB_010530	GLRG_05212	CgramCsubChig	CsubCgramChig
CSUB_010540	GLRG_05211	CgramCsubChig	CsubCgramChig
CSUB_010550	GLRG_05210	CgramCsubChig	CsubCgramChig
CSUB_010560	GLRG_05209	CgramCsubChig	CsubCgramChig
CSUB_010570	GLRG_05208	CgramCsubChig	CsubCgramChig
CSUB_010580	GLRG_05207	CgramCsubChig	CsubCgramChig
CSUB_010590	GLRG_05206	CgramCsubChig	CsubCgramChig
CSUB_010600	GLRG_05205	CgramCsubChig	CsubCgramChig
CSUB_010610	GLRG_05204	CgramCsubChig	CsubCgramChig
CSUB_010620	GLRG_05203	CgramCsubChig	CsubCgramChig
CSUB_010630	GLRG_05202	CgramCsubChig	CsubCgramChig
CSUB_010640	GLRG_05201	CgramCsubChig	CsubCgramChig
CSUB_010650	GLRG_05200	CgramCsubChig	CsubCgramChig
CSUB_010660	GLRG_05199	CgramCsubChig	CsubCgramChig
CSUB_010670	GLRG_05198	CgramCsubChig	CsubCgramChig
CSUB_010680	GLRG_05197	CgramCsubChig	CsubCgramChig
CSUB_010690	GLRG_05196	CgramCsubChig	CsubCgramChig
CSUB_010700	GLRG_05195	CgramCsubChig	CsubCgramChig
CSUB_010710	GLRG_05194	CgramCsubChig	CsubCgramChig
CSUB_010720	GLRG_05193	CgramCsubChig	CsubCgramChig
CSUB_010730	GLRG_05192	CgramCsubChig	CsubCgramChig
CSUB_010740	GLRG_05191	CgramCsubChig	CsubCgramChig
CSUB_010750	GLRG_05190	CgramCsubChig	CsubCgramChig
CSUB_010760		Not Annotated by OrthoMCL	UNIQUE Csub
CSUB_010770	GLRG_05189	CgramCsubChig	CsubCgramChig
CSUB_010780	GLRG_05188	CgramCsubChig	CsubCgramChig
CSUB_010790	GLRG_05187	CgramCsubChig	CsubCgramChig
CSUB_010800	GLRG_05186	CgramCsubChig	CsubCgramChig
CSUB_010810	GLRG_05185	CgramCsubChig	CsubCgramChig
CSUB_010820	GLRG_05184	CgramCsubChig	CsubCgramChig
CSUB_010830		Not Annotated by OrthoMCL	UNIQUE Csub
CSUB_010840	GLRG_05183	CgramCsubChig	CsubCgramChig
CSUB_010850	GLRG_05182	CgramCsubChig	CsubCgramChig
CSUB_010860	GLRG_05181	CgramCsubChig	CsubCgramChig
CSUB_010870	GLRG_05180	CgramCsubChig	CsubCgramChig
CSUB_010880	GLRG_05178	CgramCsubChig	CsubCgramChig
CSUB_010890	GLRG_05177	CgramCsubChig	CsubCgramChig
CSUB_010900	GLRG_05176	CgramCsubChig	CsubCgramChig
CSUB_010910		Not Annotated by OrthoMCL	UNIQUE Csub
CSUB_010920		Not Annotated by OrthoMCL	UNIQUE Csub
CSUB_010930	GLRG_05175	CgramCsubChig	CsubCgramChig
CSUB_010940	GLRG_05174	CgramCsubChig	CsubCgramChig
CSUB_010950	GLRG_05173	CgramCsubChig	CsubCgramChig
CSUB_010960	GLRG_05172	CgramCsubChig	CsubCgramChig
CSUB_010970	GLRG_05171	CgramCsubChig	CsubCgramChig
CSUB_010980	GLRG_05170	CgramCsubChig	CsubCgramChig
CSUB_010990	GLRG_05169	CgramCsubChig	CsubCgramChig
CSUB_011000	GLRG_05168	CgramCsubChig	CsubCgramChig
CSUB_011010	GLRG_05167	CgramCsubChig	CsubCgramChig
CSUB_011020	GLRG_05166	CgramCsubChig	CsubCgramChig
CSUB_011030	GLRG_05165	CgramCsubChig	CsubCgramChig
CSUB_011040	GLRG_05164	CgramCsubChig	CsubCgramChig
CSUB_011050	GLRG_05163	CgramCsubChig	CsubCgramChig
CSUB_011060	GLRG_05162	CgramCsubChig	CsubCgramChig
CSUB_011070	GLRG_05161	CgramCsubChig	CsubCgramChig
CSUB_011080	GLRG_05160	CgramCsubChig	CsubCgramChig
CSUB_011090		Not Annotated by OrthoMCL	UNIQUE Csub
CSUB_011100	GLRG_05159	CgramCsubChig	CsubCgramChig
CSUB_011110	GLRG_05158	CgramCsubChig	CsubCgramChig
CSUB_011120	GLRG_05157	CgramCsubChig	CsubCgramChig
CSUB_011130	GLRG_05156	CgramCsubChig	CsubCgramChig
CSUB_011140		Not Annotated by OrthoMCL	UNIQUE Csub
CSUB_011150	GLRG_05155	CgramCsubChig	CsubCgramChig
CSUB_011160	GLRG_05154	SHARED CgramCsub	SHARED CsubCgram
CSUB_011170	GLRG_05153	CgramCsubChig	CsubCgramChig
CSUB_011180	GLRG_05152	CgramCsubChig	CsubCgramChig
CSUB_011190	GLRG_05151	CgramCsubChig	CsubCgramChig
CSUB_011200	GLRG_05150	CgramCsubChig	CsubCgramChig
CSUB_011210	GLRG_05149	CgramCsubChig	CsubCgramChig
CSUB_011220		UniqueCsub	UNIQUE Csub
CSUB_011230	GLRG_05148	CgramCsubChig	CsubCgramChig
CSUB_011240		Not Annotated by OrthoMCL	UNIQUE Csub
CSUB_011250	GLRG_05146	CgramCsubChig	CsubCgramChig
CSUB_011260	GLRG_05145	SHARED CgramCsub	SHARED CsubCgram
CSUB_011270	GLRG_05144	CgramCsubChig	CsubCgramChig
CSUB_011280	GLRG_05143	CgramCsubChig	CsubCgramChig
CSUB_011290	GLRG_05142	CgramCsubChig	CsubCgramChig
CSUB_011300	GLRG_05141	CgramCsubChig	CsubCgramChig
CSUB_011310		UniqueCsub	UNIQUE Csub
CSUB_011320	GLRG_05140	CgramCsubChig	CsubCgramChig
CSUB_011330	GLRG_05139	CgramCsubChig	CsubCgramChig
CSUB_011340	GLRG_05138	CgramCsubChig	CsubCgramChig
CSUB_011350	GLRG_05137	CgramCsubChig	CsubCgramChig
CSUB_011360	GLRG_05135	CgramCsubChig	CsubCgramChig
CSUB_011370	GLRG_05133	CgramCsubChig	CsubCgramChig
CSUB_011380	GLRG_05132	CgramCsubChig	CsubCgramChig
CSUB_011390	GLRG_05131	CgramCsubChig	CsubCgramChig
CSUB_011400	GLRG_05130	CgramCsubChig	CsubCgramChig
CSUB_011410	GLRG_05129	CgramCsubChig	CsubCgramChig
CSUB_011420	GLRG_05128	CgramCsubChig	CsubCgramChig
CSUB_011430		SHARED CsubChig	SHARED CsubChig
CSUB_011440	GLRG_05127	SHARED CgramCsub	CsubCgramChig
CSUB_011450	GLRG_05126	CgramCsubChig	CsubCgramChig
CSUB_011460	GLRG_05125	CgramCsubChig	CsubCgramChig
CSUB_011470	GLRG_05124	CgramCsubChig	CsubCgramChig
CSUB_011480	GLRG_05123	CgramCsubChig	CsubCgramChig
CSUB_011490	GLRG_05122	CgramCsubChig	CsubCgramChig
CSUB_011500	GLRG_05121	CgramCsubChig	CsubCgramChig
CSUB_011510	GLRG_05119	CgramCsubChig	CsubCgramChig
CSUB_011520	GLRG_05118	CgramCsubChig	CsubCgramChig
CSUB_011530	GLRG_05117	CgramCsubChig	CsubCgramChig
CSUB_011540	GLRG_05116	CgramCsubChig	CsubCgramChig
CSUB_011550		SHARED CsubChig	SHARED CsubChig
CSUB_011560		Not Annotated by OrthoMCL	UNIQUE Csub
CSUB_011570		Not Annotated by OrthoMCL	UNIQUE Csub
CSUB_011580	GLRG_05114	CgramCsubChig	CsubCgramChig
CSUB_011590	GLRG_05113	CgramCsubChig	CsubCgramChig
CSUB_011600	GLRG_05112	CgramCsubChig	CsubCgramChig
CSUB_011610	GLRG_05111	CgramCsubChig	CsubCgramChig
CSUB_011620	GLRG_05110	CgramCsubChig	CsubCgramChig
CSUB_011630	GLRG_05109	CgramCsubChig	CsubCgramChig
CSUB_011640		Not Annotated by OrthoMCL	UNIQUE Csub
CSUB_011650	GLRG_05108	CgramCsubChig	CsubCgramChig
CSUB_011660	GLRG_05107	CgramCsubChig	CsubCgramChig
CSUB_011670	GLRG_05106	CgramCsubChig	CsubCgramChig
CSUB_011680		Not Annotated by OrthoMCL	UNIQUE Csub
CSUB_011690	GLRG_05105	CgramCsubChig	CsubCgramChig
CSUB_011700	GLRG_05104	CgramCsubChig	CsubCgramChig
CSUB_011710	GLRG_05103	CgramCsubChig	CsubCgramChig
CSUB_011720	GLRG_05102	CgramCsubChig	CsubCgramChig
CSUB_011730	GLRG_05101	CgramCsubChig	CsubCgramChig
CSUB_011740	GLRG_05100	CgramCsubChig	CsubCgramChig
CSUB_011750	GLRG_05099	CgramCsubChig	CsubCgramChig
CSUB_011760	GLRG_05098	CgramCsubChig	CsubCgramChig
CSUB_011770	GLRG_05097	CgramCsubChig	CsubCgramChig
CSUB_011780	GLRG_05096	CgramCsubChig	CsubCgramChig
CSUB_011790	GLRG_05095	CgramCsubChig	CsubCgramChig
CSUB_011800	GLRG_05094	CgramCsubChig	CsubCgramChig
CSUB_011810	GLRG_05093	SHARED CgramCsub	SHARED CsubCgram
CSUB_011820	GLRG_05092	CgramCsubChig	CsubCgramChig
CSUB_011830	GLRG_05091	CgramCsubChig	CsubCgramChig
CSUB_011840	GLRG_05090	CgramCsubChig	CsubCgramChig
CSUB_011850	GLRG_05089	CgramCsubChig	CsubCgramChig
CSUB_011860	GLRG_05088	CgramCsubChig	CsubCgramChig
CSUB_011870	GLRG_05087	CgramCsubChig	CsubCgramChig
CSUB_011880	GLRG_05085	CgramCsubChig	CsubCgramChig
CSUB_011890	GLRG_05084	CgramCsubChig	CsubCgramChig
CSUB_011900	GLRG_05083	CgramCsubChig	CsubCgramChig
CSUB_011910	GLRG_05082	CgramCsubChig	CsubCgramChig
CSUB_011920	GLRG_05081	CgramCsubChig	CsubCgramChig
CSUB_011930	GLRG_05080	CgramCsubChig	CsubCgramChig
CSUB_011940	GLRG_05079	CgramCsubChig	CsubCgramChig
CSUB_011950	GLRG_05078	CgramCsubChig	CsubCgramChig
CSUB_011960	GLRG_05077	CgramCsubChig	CsubCgramChig
CSUB_011970	GLRG_05076	CgramCsubChig	CsubCgramChig
CSUB_011980	GLRG_05075	CgramCsubChig	CsubCgramChig
CSUB_011990	GLRG_05074	CgramCsubChig	CsubCgramChig
CSUB_012000	GLRG_05073	CgramCsubChig	CsubCgramChig
CSUB_012010	GLRG_05072	SHARED CgramCsub	SHARED CsubCgram
CSUB_012020	GLRG_05071	CgramCsubChig	CsubCgramChig
CSUB_012030	GLRG_05068	CgramCsubChig	CsubCgramChig
CSUB_012040	GLRG_05067	CgramCsubChig	CsubCgramChig
CSUB_012050	GLRG_05066	CgramCsubChig	CsubCgramChig
CSUB_012060	GLRG_05065	CgramCsubChig	CsubCgramChig
CSUB_012070	GLRG_05064	CgramCsubChig	CsubCgramChig
CSUB_012080	GLRG_05063	CgramCsubChig	CsubCgramChig
CSUB_012090		UniqueCsub	UNIQUE Csub
CSUB_012100		Not Annotated by OrthoMCL	UNIQUE Csub
CSUB_012110		Not Annotated by OrthoMCL	UNIQUE Csub
CSUB_012120		Not Annotated by OrthoMCL	UNIQUE Csub
CSUB_012130	GLRG_05061	CgramCsubChig	CsubCgramChig
CSUB_012140	GLRG_05059	CgramCsubChig	CsubCgramChig
CSUB_012150		Not Annotated by OrthoMCL	UNIQUE Csub
CSUB_012160	GLRG_05058	SHARED CgramCsub	SHARED CsubCgram
CSUB_012170		Not Annotated by OrthoMCL	UNIQUE Csub
CSUB_012180		Not Annotated by OrthoMCL	UNIQUE Csub
CSUB_012190		UniqueCsub	UNIQUE Csub
CSUB_012200		Not Annotated by OrthoMCL	UNIQUE Csub
CSUB_012210	GLRG_05054	CgramCsubChig	CsubCgramChig
CSUB_012220	GLRG_05053	CgramCsubChig	CsubCgramChig
CSUB_012230		Not Annotated by OrthoMCL	UNIQUE Csub
CSUB_012240	GLRG_10360	CgramCsubChig	CsubCgramChig
CSUB_012250	GLRG_10359	CgramCsubChig	CsubCgramChig
CSUB_012260	GLRG_10357	SHARED CgramCsub	SHARED CsubCgram
CSUB_012270	GLRG_10356	CgramCsubChig	CsubCgramChig
CSUB_012280	GLRG_10355	CgramCsubChig	CsubCgramChig
CSUB_012290	GLRG_10354	CgramCsubChig	CsubCgramChig
CSUB_012300	GLRG_10353	CgramCsubChig	CsubCgramChig
CSUB_012310	GLRG_10352	CgramCsubChig	CsubCgramChig
CSUB_012320	GLRG_10350	CgramCsubChig	CsubCgramChig
CSUB_012330	GLRG_05055	CgramCsubChig	CsubCgramChig
CSUB_012340		Not Annotated by OrthoMCL	UNIQUE Csub
CSUB_012350		Not Annotated by OrthoMCL	UNIQUE Csub
CSUB_012360		Not Annotated by OrthoMCL	UNIQUE Csub
CSUB_012370	GLRG_05057	SHARED CgramCsub	SHARED CsubCgram
CSUB_012380	GLRG_10349	CgramCsubChig	CsubCgramChig
CSUB_012390	GLRG_10348	SHARED CgramCsub	SHARED CsubCgram
CSUB_012400	GLRG_10347	CgramCsubChig	CsubCgramChig
CSUB_012410	GLRG_10346	CgramCsubChig	CsubCgramChig
CSUB_012420	GLRG_10345	CgramCsubChig	CsubCgramChig
CSUB_012430	GLRG_10344	CgramCsubChig	CsubCgramChig
CSUB_012440	GLRG_10343	CgramCsubChig	CsubCgramChig
CSUB_012450	GLRG_10342	CgramCsubChig	CsubCgramChig
CSUB_012460	GLRG_10340	CgramCsubChig	CsubCgramChig
CSUB_012470	GLRG_10339	CgramCsubChig	CsubCgramChig
CSUB_012480	GLRG_10338	CgramCsubChig	CsubCgramChig
CSUB_012490	GLRG_10337	CgramCsubChig	CsubCgramChig
CSUB_012500	GLRG_10336	CgramCsubChig	CsubCgramChig
CSUB_012510		Not Annotated by OrthoMCL	UNIQUE Csub
CSUB_012520	GLRG_10335	CgramCsubChig	CsubCgramChig
CSUB_012530	GLRG_10334	CgramCsubChig	CsubCgramChig
CSUB_012540	GLRG_10333	CgramCsubChig	CsubCgramChig
CSUB_012550	GLRG_10332	CgramCsubChig	CsubCgramChig
CSUB_012560	GLRG_10331	CgramCsubChig	CsubCgramChig
CSUB_012570	GLRG_10330	CgramCsubChig	CsubCgramChig
CSUB_012580	GLRG_10329	CgramCsubChig	CsubCgramChig
CSUB_012590	GLRG_10328	CgramCsubChig	CsubCgramChig
CSUB_012600	GLRG_10327	CgramCsubChig	CsubCgramChig
CSUB_012610	GLRG_10326	CgramCsubChig	CsubCgramChig
CSUB_012620	GLRG_10324	CgramCsubChig	CsubCgramChig
CSUB_012630	GLRG_10323	CgramCsubChig	CsubCgramChig
CSUB_012640		UniqueCsub	UNIQUE Csub
CSUB_012650		UniqueCsub	UNIQUE Csub
CSUB_012660	GLRG_10325	CgramCsubChig	CsubCgramChig
CSUB_012670	GLRG_10322	CgramCsubChig	CsubCgramChig
CSUB_012680	GLRG_10321	CgramCsubChig	CsubCgramChig
CSUB_012690	GLRG_10320	CgramCsubChig	CsubCgramChig
CSUB_012700	GLRG_10316	CgramCsubChig	CsubCgramChig
CSUB_012710	GLRG_10315	CgramCsubChig	CsubCgramChig
CSUB_012720	GLRG_10314	CgramCsubChig	CsubCgramChig
CSUB_012730	GLRG_10313	CgramCsubChig	CsubCgramChig
CSUB_012740	GLRG_10311	SHARED CgramCsub	SHARED CsubCgram
CSUB_012750	GLRG_10310	CgramCsubChig	CsubCgramChig
CSUB_012760	GLRG_10309	CgramCsubChig	CsubCgramChig
CSUB_012770	GLRG_10308	CgramCsubChig	CsubCgramChig
CSUB_012780	GLRG_10307	CgramCsubChig	CsubCgramChig
CSUB_012790	GLRG_11968	Not Annotated by OrthoMCL	SHARED CsubCgram
CSUB_012800		Not Annotated by OrthoMCL	UNIQUE Csub
CSUB_012810	GLRG_10306	CgramCsubChig	CsubCgramChig
CSUB_012820	GLRG_10305	CgramCsubChig	CsubCgramChig
CSUB_012830	GLRG_10304	CgramCsubChig	CsubCgramChig
CSUB_012840	GLRG_10303	CgramCsubChig	CsubCgramChig
CSUB_012850	GLRG_02074	CgramCsubChig	CsubCgramChig
CSUB_012860	GLRG_11700	CgramCsubChig	CsubCgramChig
CSUB_012870	GLRG_00373	SHARED CgramCsub	SHARED CsubCgram
CSUB_012880		Not Annotated by OrthoMCL	UNIQUE Csub
CSUB_012890	GLRG_00372	SHARED CgramCsub	SHARED CsubCgram
CSUB_012900	GLRG_11925	CgramCsubChig	CsubCgramChig
CSUB_012910		CgramCsubChig	UNIQUE Csub
CSUB_012920	GLRG_06965	CgramCsubChig	CsubCgramChig
CSUB_012930	GLRG_06964	CgramCsubChig	CsubCgramChig
CSUB_012940	GLRG_06963	CgramCsubChig	CsubCgramChig
CSUB_012950	GLRG_06962	CgramCsubChig	CsubCgramChig
CSUB_012960	GLRG_06961	CgramCsubChig	CsubCgramChig
CSUB_012970	GLRG_06960	CgramCsubChig	CsubCgramChig
CSUB_012980	GLRG_06959	CgramCsubChig	CsubCgramChig
CSUB_012990	GLRG_06958	CgramCsubChig	CsubCgramChig
CSUB_013000		Not Annotated by OrthoMCL	UNIQUE Csub
CSUB_013010	GLRG_06957	CgramCsubChig	CsubCgramChig
CSUB_013020	GLRG_06956	CgramCsubChig	CsubCgramChig
CSUB_013030	GLRG_06955	CgramCsubChig	CsubCgramChig
CSUB_013040	GLRG_06954	CgramCsubChig	CsubCgramChig
CSUB_013050	GLRG_06953	CgramCsubChig	CsubCgramChig
CSUB_013060	GLRG_06952	CgramCsubChig	CsubCgramChig
CSUB_013070		Not Annotated by OrthoMCL	UNIQUE Csub
CSUB_013080	GLRG_06951	CgramCsubChig	CsubCgramChig
CSUB_013090	GLRG_06950	CgramCsubChig	CsubCgramChig
CSUB_013100	GLRG_06949	CgramCsubChig	CsubCgramChig
CSUB_013110	GLRG_06948	CgramCsubChig	CsubCgramChig
CSUB_013120	GLRG_06947	CgramCsubChig	CsubCgramChig
CSUB_013130	GLRG_06946	CgramCsubChig	CsubCgramChig
CSUB_013140	GLRG_06945	CgramCsubChig	CsubCgramChig
CSUB_013150	GLRG_06944	CgramCsubChig	CsubCgramChig
CSUB_013160	GLRG_06943	SHARED CgramCsub	CsubCgramChig
CSUB_013170		Not Annotated by OrthoMCL	UNIQUE Csub
CSUB_013180	GLRG_06942	CgramCsubChig	CsubCgramChig
CSUB_013190	GLRG_06941	CgramCsubChig	CsubCgramChig
CSUB_013200	GLRG_06940	CgramCsubChig	CsubCgramChig
CSUB_013210	GLRG_06939	CgramCsubChig	CsubCgramChig
CSUB_013220	GLRG_06938	CgramCsubChig	CsubCgramChig
CSUB_013230	GLRG_06937	CgramCsubChig	CsubCgramChig
CSUB_013240	GLRG_06936	CgramCsubChig	CsubCgramChig
CSUB_013250	GLRG_06935	CgramCsubChig	CsubCgramChig
CSUB_013260		Not Annotated by OrthoMCL	UNIQUE Csub
CSUB_013270	GLRG_06934	CgramCsubChig	CsubCgramChig
CSUB_013280	GLRG_06933	CgramCsubChig	CsubCgramChig
CSUB_013290	GLRG_06932	CgramCsubChig	SHARED CsubCgram
CSUB_013300	GLRG_06931	CgramCsubChig	CsubCgramChig
CSUB_013310		Not Annotated by OrthoMCL	UNIQUE Csub
CSUB_013320	GLRG_06930	CgramCsubChig	CsubCgramChig
CSUB_013330	GLRG_06929	CgramCsubChig	CsubCgramChig
CSUB_013340	GLRG_06928	CgramCsubChig	CsubCgramChig
CSUB_013350		Not Annotated by OrthoMCL	UNIQUE Csub
CSUB_013360	GLRG_06927	CgramCsubChig	CsubCgramChig
CSUB_013370	GLRG_06926	CgramCsubChig	CsubCgramChig
CSUB_013380	GLRG_06925	CgramCsubChig	CsubCgramChig
CSUB_013390	GLRG_06924	CgramCsubChig	CsubCgramChig
CSUB_013400		Not Annotated by OrthoMCL	UNIQUE Csub
CSUB_013410	GLRG_06922	CgramCsubChig	CsubCgramChig
CSUB_013420	GLRG_06921	CgramCsubChig	CsubCgramChig
CSUB_013430		Not Annotated by OrthoMCL	UNIQUE Csub
CSUB_013440	GLRG_06920	CgramCsubChig	CsubCgramChig
CSUB_013450	GLRG_02021	CgramCsubChig	CsubCgramChig
CSUB_013460	GLRG_06919	CgramCsubChig	CsubCgramChig
CSUB_013470	GLRG_06916	CgramCsubChig	CsubCgramChig
CSUB_013480	GLRG_06915	CgramCsubChig	CsubCgramChig
CSUB_013490	GLRG_06914	CgramCsubChig	CsubCgramChig
CSUB_013500	GLRG_06913	CgramCsubChig	CsubCgramChig
CSUB_013510	GLRG_06912	CgramCsubChig	CsubCgramChig
CSUB_013520	GLRG_06911	CgramCsubChig	CsubCgramChig
CSUB_013530	GLRG_06910	CgramCsubChig	CsubCgramChig
CSUB_013540	GLRG_06909	CgramCsubChig	CsubCgramChig
CSUB_013550	GLRG_06908	CgramCsubChig	CsubCgramChig
CSUB_013560	GLRG_06907	CgramCsubChig	CsubCgramChig
CSUB_013570	GLRG_06906	CgramCsubChig	CsubCgramChig
CSUB_013580	GLRG_06905	CgramCsubChig	CsubCgramChig
CSUB_013590	GLRG_06904	CgramCsubChig	CsubCgramChig
CSUB_013600	GLRG_06903	CgramCsubChig	CsubCgramChig
CSUB_013610	GLRG_06902	CgramCsubChig	CsubCgramChig
CSUB_013620	GLRG_06901	CgramCsubChig	CsubCgramChig
CSUB_013630	GLRG_06900	CgramCsubChig	CsubCgramChig
CSUB_013640	GLRG_08637	UniqueCsub	SHARED CsubCgram
CSUB_013650	GLRG_06899	CgramCsubChig	CsubCgramChig
CSUB_013660	GLRG_06898	CgramCsubChig	CsubCgramChig
CSUB_013670	GLRG_06897	CgramCsubChig	CsubCgramChig
CSUB_013680	GLRG_06896	CgramCsubChig	CsubCgramChig
CSUB_013690	GLRG_06895	CgramCsubChig	CsubCgramChig
CSUB_013700	GLRG_06894	CgramCsubChig	CsubCgramChig
CSUB_013710	GLRG_06893	CgramCsubChig	CsubCgramChig
CSUB_013720	GLRG_06891	CgramCsubChig	CsubCgramChig
CSUB_013730	GLRG_06890	CgramCsubChig	CsubCgramChig
CSUB_013740		Not Annotated by OrthoMCL	UNIQUE Csub
CSUB_013750	GLRG_06889	CgramCsubChig	CsubCgramChig
CSUB_013760	GLRG_06888	CgramCsubChig	CsubCgramChig
CSUB_013770	GLRG_06887	CgramCsubChig	CsubCgramChig
CSUB_013780	GLRG_06886	CgramCsubChig	CsubCgramChig
CSUB_013790		Not Annotated by OrthoMCL	UNIQUE Csub
CSUB_013800	GLRG_06885	CgramCsubChig	CsubCgramChig
CSUB_013810	GLRG_06884	CgramCsubChig	CsubCgramChig
CSUB_013820	GLRG_06883	CgramCsubChig	CsubCgramChig
CSUB_013830	GLRG_06882	CgramCsubChig	CsubCgramChig
CSUB_013840	GLRG_06881	CgramCsubChig	CsubCgramChig
CSUB_013850		Not Annotated by OrthoMCL	UNIQUE Csub
CSUB_013860	GLRG_06880	CgramCsubChig	CsubCgramChig
CSUB_013870	GLRG_06877	CgramCsubChig	CsubCgramChig
CSUB_013880	GLRG_06876	CgramCsubChig	CsubCgramChig
CSUB_013890	GLRG_06875	CgramCsubChig	CsubCgramChig
CSUB_013900	GLRG_06874	CgramCsubChig	CsubCgramChig
CSUB_013910		SHARED CgramCsub	UNIQUE Csub
CSUB_013920		Not Annotated by OrthoMCL	UNIQUE Csub
CSUB_013930	GLRG_03315	CgramCsubChig	CsubCgramChig
CSUB_013940	GLRG_03314	CgramCsubChig	CsubCgramChig
CSUB_013950	GLRG_03313	CgramCsubChig	CsubCgramChig
CSUB_013960	GLRG_03312	CgramCsubChig	CsubCgramChig
CSUB_013970	GLRG_03311	CgramCsubChig	CsubCgramChig
CSUB_013980	GLRG_03310	CgramCsubChig	CsubCgramChig
CSUB_013990	GLRG_03309	CgramCsubChig	CsubCgramChig
CSUB_014000	GLRG_03308	CgramCsubChig	CsubCgramChig
CSUB_014010	GLRG_03307	CgramCsubChig	CsubCgramChig
CSUB_014020	GLRG_03306	CgramCsubChig	CsubCgramChig
CSUB_014030	GLRG_03305	CgramCsubChig	CsubCgramChig
CSUB_014040	GLRG_03304	CgramCsubChig	CsubCgramChig
CSUB_014050	GLRG_03303	CgramCsubChig	CsubCgramChig
CSUB_014060	GLRG_03302	CgramCsubChig	CsubCgramChig
CSUB_014070	GLRG_03301	CgramCsubChig	CsubCgramChig
CSUB_014080	GLRG_03300	CgramCsubChig	CsubCgramChig
CSUB_014090	GLRG_03299	CgramCsubChig	CsubCgramChig
CSUB_014100	GLRG_03298	CgramCsubChig	CsubCgramChig
CSUB_014110	GLRG_03297	CgramCsubChig	CsubCgramChig
CSUB_014120	GLRG_03296	CgramCsubChig	CsubCgramChig
CSUB_014130	GLRG_03295	CgramCsubChig	CsubCgramChig
CSUB_014140	GLRG_03294	CgramCsubChig	CsubCgramChig
CSUB_014150	GLRG_03293	CgramCsubChig	CsubCgramChig
CSUB_014160		Not Annotated by OrthoMCL	UNIQUE Csub
CSUB_014170	GLRG_03292	CgramCsubChig	CsubCgramChig
CSUB_014180	GLRG_03291	CgramCsubChig	CsubCgramChig
CSUB_014190	GLRG_03290	CgramCsubChig	CsubCgramChig
CSUB_014200	GLRG_03289	CgramCsubChig	CsubCgramChig
CSUB_014210	GLRG_03288	CgramCsubChig	CsubCgramChig
CSUB_014220	GLRG_03287	CgramCsubChig	CsubCgramChig
CSUB_014230	GLRG_03286	CgramCsubChig	CsubCgramChig
CSUB_014240	GLRG_03285	CgramCsubChig	CsubCgramChig
CSUB_014250	GLRG_03284	CgramCsubChig	CsubCgramChig
CSUB_014260	GLRG_03283	CgramCsubChig	CsubCgramChig
CSUB_014270	GLRG_03281	CgramCsubChig	CsubCgramChig
CSUB_014280	GLRG_03280	CgramCsubChig	CsubCgramChig
CSUB_014290	GLRG_03279	CgramCsubChig	CsubCgramChig
CSUB_014300	GLRG_03278	CgramCsubChig	CsubCgramChig
CSUB_014310	GLRG_03277	CgramCsubChig	CsubCgramChig
CSUB_014320	GLRG_03276	CgramCsubChig	CsubCgramChig
CSUB_014330	GLRG_03275	CgramCsubChig	CsubCgramChig
CSUB_014340	GLRG_03274	CgramCsubChig	CsubCgramChig
CSUB_014350	GLRG_03273	CgramCsubChig	CsubCgramChig
CSUB_014360	GLRG_03272	CgramCsubChig	CsubCgramChig
CSUB_014370	GLRG_03271	CgramCsubChig	CsubCgramChig
CSUB_014380	GLRG_03270	CgramCsubChig	CsubCgramChig
CSUB_014390	GLRG_03269	CgramCsubChig	CsubCgramChig
CSUB_014400	GLRG_03267	CgramCsubChig	CsubCgramChig
CSUB_014410	GLRG_03266	CgramCsubChig	CsubCgramChig
CSUB_014420	GLRG_03265	SHARED CgramCsub	SHARED CsubCgram
CSUB_014430	GLRG_03264	CgramCsubChig	CsubCgramChig
CSUB_014440	GLRG_03263	CgramCsubChig	CsubCgramChig
CSUB_014450	GLRG_03262	CgramCsubChig	CsubCgramChig
CSUB_014460	GLRG_03261	CgramCsubChig	CsubCgramChig
CSUB_014470	GLRG_03259	CgramCsubChig	CsubCgramChig
CSUB_014480	GLRG_03258	CgramCsubChig	CsubCgramChig
CSUB_014490	GLRG_03257	CgramCsubChig	CsubCgramChig
CSUB_014500	GLRG_03256	CgramCsubChig	CsubCgramChig
CSUB_014510	GLRG_03255	CgramCsubChig	CsubCgramChig
CSUB_014520	GLRG_03254	CgramCsubChig	CsubCgramChig
CSUB_014530	GLRG_03253	CgramCsubChig	CsubCgramChig
CSUB_014540	GLRG_03252	CgramCsubChig	CsubCgramChig
CSUB_014550	GLRG_03251	CgramCsubChig	CsubCgramChig
CSUB_014560	GLRG_03250	CgramCsubChig	CsubCgramChig
CSUB_014570	GLRG_03249	CgramCsubChig	CsubCgramChig
CSUB_014580	GLRG_03248	CgramCsubChig	CsubCgramChig
CSUB_014590	GLRG_03245	CgramCsubChig	CsubCgramChig
CSUB_014600	GLRG_03244	CgramCsubChig	CsubCgramChig
CSUB_014610	GLRG_03243	CgramCsubChig	CsubCgramChig
CSUB_014620	GLRG_03242	CgramCsubChig	CsubCgramChig
CSUB_014630	GLRG_03241	CgramCsubChig	CsubCgramChig
CSUB_014640	GLRG_03240	CgramCsubChig	CsubCgramChig
CSUB_014650	GLRG_03239	CgramCsubChig	CsubCgramChig
CSUB_014660	GLRG_03238	CgramCsubChig	CsubCgramChig
CSUB_014670	GLRG_03237	CgramCsubChig	CsubCgramChig
CSUB_014680	GLRG_03236	CgramCsubChig	CsubCgramChig
CSUB_014690	GLRG_03235	CgramCsubChig	CsubCgramChig
CSUB_014700	GLRG_03234	CgramCsubChig	CsubCgramChig
CSUB_014710	GLRG_03233	CgramCsubChig	CsubCgramChig
CSUB_014720	GLRG_03232	CgramCsubChig	CsubCgramChig
CSUB_014730	GLRG_03231	CgramCsubChig	CsubCgramChig
CSUB_014740	GLRG_03230	CgramCsubChig	CsubCgramChig
CSUB_014750	GLRG_03227	Not Annotated by OrthoMCL	CsubCgramChig
CSUB_014760	GLRG_03226	CgramCsubChig	CsubCgramChig
CSUB_014770	GLRG_03225	CgramCsubChig	CsubCgramChig
CSUB_014780		Not Annotated by OrthoMCL	UNIQUE Csub
CSUB_014790	GLRG_03224	CgramCsubChig	CsubCgramChig
CSUB_014800	GLRG_03223	CgramCsubChig	CsubCgramChig
CSUB_014810	GLRG_03222	CgramCsubChig	CsubCgramChig
CSUB_014820	GLRG_03221	CgramCsubChig	CsubCgramChig
CSUB_014830	GLRG_03220	CgramCsubChig	CsubCgramChig
CSUB_014840	GLRG_03219	CgramCsubChig	CsubCgramChig
CSUB_014850	GLRG_03218	CgramCsubChig	CsubCgramChig
CSUB_014860	GLRG_03217	CgramCsubChig	CsubCgramChig
CSUB_014870	GLRG_03216	CgramCsubChig	CsubCgramChig
CSUB_014880	GLRG_03215	CgramCsubChig	CsubCgramChig
CSUB_014890	GLRG_03214	CgramCsubChig	CsubCgramChig
CSUB_014900	GLRG_03213	CgramCsubChig	CsubCgramChig
CSUB_014910	GLRG_03212	CgramCsubChig	CsubCgramChig
CSUB_014920	GLRG_03211	SHARED CgramCsub	SHARED CsubCgram
CSUB_014930	GLRG_03210	CgramCsubChig	CsubCgramChig
CSUB_014940	GLRG_03209	CgramCsubChig	CsubCgramChig
CSUB_014950	GLRG_03208	CgramCsubChig	CsubCgramChig
CSUB_014960	GLRG_03205	CgramCsubChig	CsubCgramChig
CSUB_014970	GLRG_03204	CgramCsubChig	CsubCgramChig
CSUB_014980	GLRG_03203	CgramCsubChig	CsubCgramChig
CSUB_014990	GLRG_03202	CgramCsubChig	CsubCgramChig
CSUB_015000	GLRG_03201	CgramCsubChig	CsubCgramChig
CSUB_015010	GLRG_03200	CgramCsubChig	CsubCgramChig
CSUB_015020		Not Annotated by OrthoMCL	UNIQUE Csub
CSUB_015030	GLRG_03199	CgramCsubChig	CsubCgramChig
CSUB_015040	GLRG_03197	CgramCsubChig	CsubCgramChig
CSUB_015050	GLRG_03196	CgramCsubChig	CsubCgramChig
CSUB_015060	GLRG_03195	CgramCsubChig	CsubCgramChig
CSUB_015070	GLRG_03194	CgramCsubChig	CsubCgramChig
CSUB_015080	GLRG_03193	CgramCsubChig	CsubCgramChig
CSUB_015090	GLRG_03192	CgramCsubChig	CsubCgramChig
CSUB_015100	GLRG_03191	CgramCsubChig	CsubCgramChig
CSUB_015110	GLRG_03190	CgramCsubChig	CsubCgramChig
CSUB_015120	GLRG_03189	CgramCsubChig	CsubCgramChig
CSUB_015130	GLRG_03188	CgramCsubChig	CsubCgramChig
CSUB_015140	GLRG_03187	CgramCsubChig	CsubCgramChig
CSUB_015150	GLRG_03186	CgramCsubChig	CsubCgramChig
CSUB_015160	GLRG_03185	CgramCsubChig	CsubCgramChig
CSUB_015170	GLRG_03184	CgramCsubChig	CsubCgramChig
CSUB_015180	GLRG_03183	CgramCsubChig	CsubCgramChig
CSUB_015190	GLRG_03182	CgramCsubChig	CsubCgramChig
CSUB_015200	GLRG_03181	CgramCsubChig	CsubCgramChig
CSUB_015210	GLRG_03180	CgramCsubChig	CsubCgramChig
CSUB_015220	GLRG_03179	CgramCsubChig	CsubCgramChig
CSUB_015230		Not Annotated by OrthoMCL	UNIQUE Csub
CSUB_015240		Not Annotated by OrthoMCL	UNIQUE Csub
CSUB_015250	GLRG_03177	CgramCsubChig	CsubCgramChig
CSUB_015260	GLRG_03176	CgramCsubChig	CsubCgramChig
CSUB_015270	GLRG_03175	CgramCsubChig	CsubCgramChig
CSUB_015280	GLRG_03174	CgramCsubChig	CsubCgramChig
CSUB_015290	GLRG_03173	CgramCsubChig	CsubCgramChig
CSUB_015300	GLRG_03172	CgramCsubChig	CsubCgramChig
CSUB_015310	GLRG_03171	CgramCsubChig	CsubCgramChig
CSUB_015320	GLRG_03169	CgramCsubChig	CsubCgramChig
CSUB_015330	GLRG_03168	CgramCsubChig	CsubCgramChig
CSUB_015340	GLRG_03167	CgramCsubChig	CsubCgramChig
CSUB_015350		Not Annotated by OrthoMCL	UNIQUE Csub
CSUB_015360	GLRG_03166	CgramCsubChig	CsubCgramChig
CSUB_015370	GLRG_03165	SHARED CgramCsub	SHARED CsubCgram
CSUB_015380	GLRG_03164	CgramCsubChig	CsubCgramChig
CSUB_015390	GLRG_03163	CgramCsubChig	CsubCgramChig
CSUB_015400	GLRG_03162	CgramCsubChig	CsubCgramChig
CSUB_015410	GLRG_11081	SHARED CgramCsub	CsubCgramChig
CSUB_015420	GLRG_11080	CgramCsubChig	SHARED CsubCgram
CSUB_015430		Not Annotated by OrthoMCL	UNIQUE Csub
CSUB_015440		SHARED CsubChig	SHARED CsubChig
CSUB_015450		Not Annotated by OrthoMCL	UNIQUE Csub
CSUB_015460		Not Annotated by OrthoMCL	UNIQUE Csub
CSUB_015470	GLRG_01015	CgramCsubChig	CsubCgramChig
CSUB_015480	GLRG_01017	CgramCsubChig	CsubCgramChig
CSUB_015490		Not Annotated by OrthoMCL	SHARED CsubChig
CSUB_015500	GLRG_03160	CgramCsubChig	CsubCgramChig
CSUB_015510		Not Annotated by OrthoMCL	UNIQUE Csub
CSUB_015520	GLRG_03158	CgramCsubChig	CsubCgramChig
CSUB_015530	GLRG_03157	CgramCsubChig	CsubCgramChig
CSUB_015540	GLRG_03156	CgramCsubChig	CsubCgramChig
CSUB_015550	GLRG_03155	CgramCsubChig	CsubCgramChig
CSUB_015560	GLRG_03154	CgramCsubChig	CsubCgramChig
CSUB_015570		Not Annotated by OrthoMCL	UNIQUE Csub
CSUB_015580	GLRG_03153	CgramCsubChig	CsubCgramChig
CSUB_015590	GLRG_03152	CgramCsubChig	CsubCgramChig
CSUB_015600	GLRG_03151	CgramCsubChig	CsubCgramChig
CSUB_015610	GLRG_03150	CgramCsubChig	CsubCgramChig
CSUB_015620	GLRG_03149	CgramCsubChig	CsubCgramChig
CSUB_015630	GLRG_03148	CgramCsubChig	CsubCgramChig
CSUB_015640		Not Annotated by OrthoMCL	UNIQUE Csub
CSUB_015650	GLRG_03147	CgramCsubChig	CsubCgramChig
CSUB_015660	GLRG_03146	CgramCsubChig	CsubCgramChig
CSUB_015670	GLRG_03145	CgramCsubChig	CsubCgramChig
CSUB_015680	GLRG_03144	CgramCsubChig	CsubCgramChig
CSUB_015690	GLRG_03143	CgramCsubChig	CsubCgramChig
CSUB_015700	GLRG_03142	CgramCsubChig	CsubCgramChig
CSUB_015710	GLRG_03141	CgramCsubChig	CsubCgramChig
CSUB_015720	GLRG_03140	CgramCsubChig	CsubCgramChig
CSUB_015730	GLRG_03139	CgramCsubChig	CsubCgramChig
CSUB_015740	GLRG_03138	CgramCsubChig	CsubCgramChig
CSUB_015750	GLRG_03137	CgramCsubChig	CsubCgramChig
CSUB_015760	GLRG_03136	CgramCsubChig	CsubCgramChig
CSUB_015770	GLRG_03135	CgramCsubChig	CsubCgramChig
CSUB_015780	GLRG_03134	CgramCsubChig	CsubCgramChig
CSUB_015790		Not Annotated by OrthoMCL	UNIQUE Csub
CSUB_015800	GLRG_03133	CgramCsubChig	CsubCgramChig
CSUB_015810	GLRG_03132	CgramCsubChig	CsubCgramChig
CSUB_015820	GLRG_03131	CgramCsubChig	CsubCgramChig
CSUB_015830	GLRG_03129	CgramCsubChig	CsubCgramChig
CSUB_015840	GLRG_03128	CgramCsubChig	CsubCgramChig
CSUB_015850	GLRG_03127	CgramCsubChig	CsubCgramChig
CSUB_015860	GLRG_03124	CgramCsubChig	CsubCgramChig
CSUB_015870		Not Annotated by OrthoMCL	UNIQUE Csub
CSUB_015880	GLRG_03121	CgramCsubChig	CsubCgramChig
CSUB_015890	GLRG_03120	CgramCsubChig	CsubCgramChig
CSUB_015900	GLRG_03119	CgramCsubChig	CsubCgramChig
CSUB_015910	GLRG_03118	CgramCsubChig	CsubCgramChig
CSUB_015920	GLRG_03117	CgramCsubChig	CsubCgramChig
CSUB_015930	GLRG_03116	CgramCsubChig	CsubCgramChig
CSUB_015940	GLRG_03115	CgramCsubChig	CsubCgramChig
CSUB_015950	GLRG_03114	CgramCsubChig	CsubCgramChig
CSUB_015960	GLRG_03112	CgramCsubChig	CsubCgramChig
CSUB_015970	GLRG_03111	SHARED CgramCsub	SHARED CsubCgram
CSUB_015980	GLRG_03110	SHARED CgramCsub	SHARED CsubCgram
CSUB_015990	GLRG_03109	CgramCsubChig	CsubCgramChig
CSUB_016000	GLRG_03108	CgramCsubChig	CsubCgramChig
CSUB_016010		Not Annotated by OrthoMCL	UNIQUE Csub
CSUB_016020	GLRG_03106	CgramCsubChig	CsubCgramChig
CSUB_016030	GLRG_03105	CgramCsubChig	CsubCgramChig
CSUB_016040	GLRG_03104	CgramCsubChig	CsubCgramChig
CSUB_016050	GLRG_03103	CgramCsubChig	CsubCgramChig
CSUB_016060	GLRG_03102	CgramCsubChig	CsubCgramChig
CSUB_016070	GLRG_03101	SHARED CgramCsub	CsubCgramChig
CSUB_016080	GLRG_03100	CgramCsubChig	CsubCgramChig
CSUB_016090	GLRG_03099	CgramCsubChig	CsubCgramChig
CSUB_016100	GLRG_03097	CgramCsubChig	CsubCgramChig
CSUB_016110	GLRG_03096	CgramCsubChig	CsubCgramChig
CSUB_016120	GLRG_03095	CgramCsubChig	CsubCgramChig
CSUB_016130	GLRG_03094	CgramCsubChig	CsubCgramChig
CSUB_016140	GLRG_03093	CgramCsubChig	CsubCgramChig
CSUB_016150	GLRG_03092	CgramCsubChig	CsubCgramChig
CSUB_016160	GLRG_03107	SHARED CgramCsub	SHARED CsubCgram
CSUB_016170	GLRG_03090	CgramCsubChig	CsubCgramChig
CSUB_016180	GLRG_03088	CgramCsubChig	CsubCgramChig
CSUB_016190	GLRG_03087	CgramCsubChig	CsubCgramChig
CSUB_016200	GLRG_03086	CgramCsubChig	CsubCgramChig
CSUB_016210	GLRG_03085	CgramCsubChig	CsubCgramChig
CSUB_016220	GLRG_03084	CgramCsubChig	CsubCgramChig
CSUB_016230	GLRG_03083	CgramCsubChig	CsubCgramChig
CSUB_016240	GLRG_03082	CgramCsubChig	CsubCgramChig
CSUB_016250	GLRG_03081	CgramCsubChig	CsubCgramChig
CSUB_016260	GLRG_03080	CgramCsubChig	CsubCgramChig
CSUB_016270	GLRG_03079	CgramCsubChig	CsubCgramChig
CSUB_016280		Not Annotated by OrthoMCL	UNIQUE Csub
CSUB_016290	GLRG_03078	CgramCsubChig	CsubCgramChig
CSUB_016300	GLRG_03077	CgramCsubChig	CsubCgramChig
CSUB_016310	GLRG_03076	CgramCsubChig	CsubCgramChig
CSUB_016320	GLRG_03075	CgramCsubChig	CsubCgramChig
CSUB_016330		Not Annotated by OrthoMCL	UNIQUE Csub
CSUB_016340	GLRG_03074	CgramCsubChig	CsubCgramChig
CSUB_016350	GLRG_03073	CgramCsubChig	CsubCgramChig
CSUB_016360	GLRG_03072	CgramCsubChig	CsubCgramChig
CSUB_016370	GLRG_03071	CgramCsubChig	CsubCgramChig
CSUB_016380	GLRG_03070	CgramCsubChig	CsubCgramChig
CSUB_016390	GLRG_03069	CgramCsubChig	CsubCgramChig
CSUB_016400	GLRG_03067	CgramCsubChig	CsubCgramChig
CSUB_016410		Not Annotated by OrthoMCL	UNIQUE Csub
CSUB_016420	GLRG_03066	CgramCsubChig	CsubCgramChig
CSUB_016430	GLRG_03065	CgramCsubChig	CsubCgramChig
CSUB_016440	GLRG_03064	CgramCsubChig	CsubCgramChig
CSUB_016450	GLRG_03063	CgramCsubChig	CsubCgramChig
CSUB_016460	GLRG_03062	CgramCsubChig	CsubCgramChig
CSUB_016470	GLRG_03061	SHARED CgramCsub	SHARED CsubCgram
CSUB_016480	GLRG_03060	CgramCsubChig	CsubCgramChig
CSUB_016490	GLRG_03059	CgramCsubChig	CsubCgramChig
CSUB_016500	GLRG_03058	CgramCsubChig	CsubCgramChig
CSUB_016510	GLRG_03057	CgramCsubChig	CsubCgramChig
CSUB_016520	GLRG_03056	CgramCsubChig	CsubCgramChig
CSUB_016530	GLRG_03055	CgramCsubChig	CsubCgramChig
CSUB_016540	GLRG_03054	CgramCsubChig	CsubCgramChig
CSUB_016550	GLRG_03053	CgramCsubChig	CsubCgramChig
CSUB_016560	GLRG_03052	CgramCsubChig	CsubCgramChig
CSUB_016570	GLRG_03051	CgramCsubChig	CsubCgramChig
CSUB_016580	GLRG_03050	CgramCsubChig	CsubCgramChig
CSUB_016590	GLRG_03049	CgramCsubChig	CsubCgramChig
CSUB_016600	GLRG_03048	CgramCsubChig	CsubCgramChig
CSUB_016610	GLRG_03047	CgramCsubChig	CsubCgramChig
CSUB_016620	GLRG_03046	CgramCsubChig	CsubCgramChig
CSUB_016630	GLRG_03045	CgramCsubChig	CsubCgramChig
CSUB_016640	GLRG_03044	CgramCsubChig	CsubCgramChig
CSUB_016650	GLRG_03043	CgramCsubChig	CsubCgramChig
CSUB_016660	GLRG_03042	CgramCsubChig	CsubCgramChig
CSUB_016670	GLRG_03041	CgramCsubChig	CsubCgramChig
CSUB_016680	GLRG_03039	CgramCsubChig	CsubCgramChig
CSUB_016690	GLRG_03038	CgramCsubChig	CsubCgramChig
CSUB_016700	GLRG_03015	CgramCsubChig	CsubCgramChig
CSUB_016710	GLRG_03016	CgramCsubChig	CsubCgramChig
CSUB_016720	GLRG_03017	CgramCsubChig	CsubCgramChig
CSUB_016730	GLRG_03018	CgramCsubChig	CsubCgramChig
CSUB_016740	GLRG_03019	CgramCsubChig	CsubCgramChig
CSUB_016750	GLRG_03020	CgramCsubChig	CsubCgramChig
CSUB_016760	GLRG_03021	CgramCsubChig	CsubCgramChig
CSUB_016770	GLRG_03022	CgramCsubChig	CsubCgramChig
CSUB_016780		Not Annotated by OrthoMCL	UNIQUE Csub
CSUB_016790		UniqueCsub	UNIQUE Csub
CSUB_016800		UniqueCsub	UNIQUE Csub
CSUB_016810	GLRG_03023	CgramCsubChig	CsubCgramChig
CSUB_016820	GLRG_03024	CgramCsubChig	CsubCgramChig
CSUB_016830	GLRG_03025	CgramCsubChig	CsubCgramChig
CSUB_016840	GLRG_03026	CgramCsubChig	CsubCgramChig
CSUB_016850	GLRG_03029	CgramCsubChig	CsubCgramChig
CSUB_016860	GLRG_03030	CgramCsubChig	CsubCgramChig
CSUB_016870	GLRG_03031	SHARED CgramCsub	SHARED CsubCgram
CSUB_016880	GLRG_03032	CgramCsubChig	CsubCgramChig
CSUB_016890	GLRG_03033	CgramCsubChig	CsubCgramChig
CSUB_016900	GLRG_03034	CgramCsubChig	CsubCgramChig
CSUB_016910	GLRG_03035	CgramCsubChig	CsubCgramChig
CSUB_016920	GLRG_03036	CgramCsubChig	CsubCgramChig
CSUB_016930	GLRG_03037	CgramCsubChig	CsubCgramChig
CSUB_016940	GLRG_03098	CgramCsubChig	CsubCgramChig
CSUB_016950	GLRG_03014	CgramCsubChig	CsubCgramChig
CSUB_016960	GLRG_03013	CgramCsubChig	CsubCgramChig
CSUB_016970	GLRG_03012	CgramCsubChig	CsubCgramChig
CSUB_016980	GLRG_03011	CgramCsubChig	CsubCgramChig
CSUB_016990	GLRG_03010	CgramCsubChig	CsubCgramChig
CSUB_017000	GLRG_03009	CgramCsubChig	CsubCgramChig
CSUB_017010	GLRG_03008	CgramCsubChig	CsubCgramChig
CSUB_017020	GLRG_03007	CgramCsubChig	CsubCgramChig
CSUB_017030	GLRG_03006	CgramCsubChig	CsubCgramChig
CSUB_017040	GLRG_03005	CgramCsubChig	CsubCgramChig
CSUB_017050	GLRG_03004	CgramCsubChig	CsubCgramChig
CSUB_017060	GLRG_03003	SHARED CgramCsub	SHARED CsubCgram
CSUB_017070	GLRG_03002	CgramCsubChig	CsubCgramChig
CSUB_017080	GLRG_03001	CgramCsubChig	CsubCgramChig
CSUB_017090	GLRG_03000	CgramCsubChig	CsubCgramChig
CSUB_017100	GLRG_02999	SHARED CgramCsub	SHARED CsubCgram
CSUB_017110	GLRG_02998	CgramCsubChig	CsubCgramChig
CSUB_017120	GLRG_02997	CgramCsubChig	CsubCgramChig
CSUB_017130	GLRG_02996	CgramCsubChig	CsubCgramChig
CSUB_017140	GLRG_02995	CgramCsubChig	CsubCgramChig
CSUB_017150	GLRG_05052	CgramCsubChig	CsubCgramChig
CSUB_017160	GLRG_05051	CgramCsubChig	CsubCgramChig
CSUB_017170	GLRG_05050	CgramCsubChig	CsubCgramChig
CSUB_017180	GLRG_05049	CgramCsubChig	CsubCgramChig
CSUB_017190	GLRG_05048	CgramCsubChig	CsubCgramChig
CSUB_017200	GLRG_05047	SHARED CgramCsub	SHARED CsubCgram
CSUB_017210	GLRG_05046	CgramCsubChig	CsubCgramChig
CSUB_017220	GLRG_05045	CgramCsubChig	CsubCgramChig
CSUB_017230	GLRG_05044	CgramCsubChig	CsubCgramChig
CSUB_017240	GLRG_05043	CgramCsubChig	CsubCgramChig
CSUB_017250	GLRG_05042	CgramCsubChig	CsubCgramChig
CSUB_017260	GLRG_05041	CgramCsubChig	CsubCgramChig
CSUB_017270	GLRG_05040	CgramCsubChig	CsubCgramChig
CSUB_017280	GLRG_05039	CgramCsubChig	CsubCgramChig
CSUB_017290	GLRG_05038	CgramCsubChig	CsubCgramChig
CSUB_017300	GLRG_05037	CgramCsubChig	CsubCgramChig
CSUB_017310	GLRG_05036	CgramCsubChig	CsubCgramChig
CSUB_017320	GLRG_05035	CgramCsubChig	CsubCgramChig
CSUB_017330	GLRG_05034	CgramCsubChig	CsubCgramChig
CSUB_017340	GLRG_05033	CgramCsubChig	CsubCgramChig
CSUB_017350	GLRG_05032	CgramCsubChig	CsubCgramChig
CSUB_017360	GLRG_05031	CgramCsubChig	CsubCgramChig
CSUB_017370	GLRG_05029	CgramCsubChig	CsubCgramChig
CSUB_017380	GLRG_05028	CgramCsubChig	CsubCgramChig
CSUB_017390	GLRG_05027	CgramCsubChig	CsubCgramChig
CSUB_017400	GLRG_05026	CgramCsubChig	CsubCgramChig
CSUB_017410	GLRG_05025	SHARED CgramCsub	SHARED CsubCgram
CSUB_017420	GLRG_05024	CgramCsubChig	CsubCgramChig
CSUB_017430	GLRG_05023	CgramCsubChig	CsubCgramChig
CSUB_017440	GLRG_05022	CgramCsubChig	CsubCgramChig
CSUB_017450	GLRG_05021	CgramCsubChig	CsubCgramChig
CSUB_017460	GLRG_05020	CgramCsubChig	CsubCgramChig
CSUB_017470	GLRG_05019	CgramCsubChig	CsubCgramChig
CSUB_017480	GLRG_05018	CgramCsubChig	CsubCgramChig
CSUB_017490	GLRG_05017	CgramCsubChig	CsubCgramChig
CSUB_017500	GLRG_05016	SHARED CgramCsub	SHARED CsubCgram
CSUB_017510		UniqueCsub	UNIQUE Csub
CSUB_017520	GLRG_05014	CgramCsubChig	CsubCgramChig
CSUB_017530	GLRG_05013	CgramCsubChig	CsubCgramChig
CSUB_017540	GLRG_05012	CgramCsubChig	CsubCgramChig
CSUB_017550	GLRG_05011	CgramCsubChig	CsubCgramChig
CSUB_017560	GLRG_05010	CgramCsubChig	CsubCgramChig
CSUB_017570	GLRG_05009	CgramCsubChig	CsubCgramChig
CSUB_017580		Not Annotated by OrthoMCL	UNIQUE Csub
CSUB_017590	GLRG_05008	CgramCsubChig	CsubCgramChig
CSUB_017600	GLRG_05007	CgramCsubChig	CsubCgramChig
CSUB_017610	GLRG_05006	CgramCsubChig	CsubCgramChig
CSUB_017620	GLRG_05005	CgramCsubChig	CsubCgramChig
CSUB_017630	GLRG_05004	CgramCsubChig	CsubCgramChig
CSUB_017640		Not Annotated by OrthoMCL	UNIQUE Csub
CSUB_017650	GLRG_05003	CgramCsubChig	CsubCgramChig
CSUB_017660	GLRG_05002	CgramCsubChig	CsubCgramChig
CSUB_017670	GLRG_05000	CgramCsubChig	CsubCgramChig
CSUB_017680	GLRG_04999	CgramCsubChig	CsubCgramChig
CSUB_017690	GLRG_04998	CgramCsubChig	CsubCgramChig
CSUB_017700	GLRG_04997	CgramCsubChig	CsubCgramChig
CSUB_017710		Not Annotated by OrthoMCL	UNIQUE Csub
CSUB_017720		Not Annotated by OrthoMCL	UNIQUE Csub
CSUB_017730	GLRG_04996	CgramCsubChig	CsubCgramChig
CSUB_017740	GLRG_04994	CgramCsubChig	CsubCgramChig
CSUB_017750	GLRG_04993	CgramCsubChig	CsubCgramChig
CSUB_017760	GLRG_04992	CgramCsubChig	CsubCgramChig
CSUB_017770	GLRG_04991	CgramCsubChig	CsubCgramChig
CSUB_017780	GLRG_04990	CgramCsubChig	CsubCgramChig
CSUB_017790		Not Annotated by OrthoMCL	UNIQUE Csub
CSUB_017800	GLRG_04989	CgramCsubChig	CsubCgramChig
CSUB_017810	GLRG_04988	CgramCsubChig	CsubCgramChig
CSUB_017820	GLRG_04987	CgramCsubChig	CsubCgramChig
CSUB_017830	GLRG_04986	CgramCsubChig	CsubCgramChig
CSUB_017840	GLRG_04985	CgramCsubChig	CsubCgramChig
CSUB_017850	GLRG_04984	CgramCsubChig	CsubCgramChig
CSUB_017860	GLRG_04983	CgramCsubChig	CsubCgramChig
CSUB_017870	GLRG_04982	CgramCsubChig	CsubCgramChig
CSUB_017880	GLRG_04981	CgramCsubChig	CsubCgramChig
CSUB_017890	GLRG_04980	CgramCsubChig	CsubCgramChig
CSUB_017900	GLRG_04979	SHARED CgramCsub	SHARED CsubCgram
CSUB_017910	GLRG_04978	CgramCsubChig	CsubCgramChig
CSUB_017920	GLRG_04977	CgramCsubChig	CsubCgramChig
CSUB_017930	GLRG_04976	CgramCsubChig	CsubCgramChig
CSUB_017940		Not Annotated by OrthoMCL	UNIQUE Csub
CSUB_017950	GLRG_04974	CgramCsubChig	CsubCgramChig
CSUB_017960	GLRG_04973	CgramCsubChig	CsubCgramChig
CSUB_017970	GLRG_04972	CgramCsubChig	CsubCgramChig
CSUB_017980	GLRG_04971	CgramCsubChig	CsubCgramChig
CSUB_017990	GLRG_04970	CgramCsubChig	CsubCgramChig
CSUB_018000	GLRG_04969	CgramCsubChig	CsubCgramChig
CSUB_018010	GLRG_04968	CgramCsubChig	CsubCgramChig
CSUB_018020	GLRG_04967	CgramCsubChig	CsubCgramChig
CSUB_018030	GLRG_04966	CgramCsubChig	CsubCgramChig
CSUB_018040	GLRG_04964	CgramCsubChig	CsubCgramChig
CSUB_018050	GLRG_04963	CgramCsubChig	CsubCgramChig
CSUB_018060	GLRG_04962	CgramCsubChig	CsubCgramChig
CSUB_018070	GLRG_04960	CgramCsubChig	CsubCgramChig
CSUB_018080	GLRG_04959	CgramCsubChig	CsubCgramChig
CSUB_018090	GLRG_04958	CgramCsubChig	CsubCgramChig
CSUB_018100	GLRG_04957	CgramCsubChig	CsubCgramChig
CSUB_018110	GLRG_04956	CgramCsubChig	CsubCgramChig
CSUB_018120	GLRG_04955	CgramCsubChig	CsubCgramChig
CSUB_018130		UniqueCsub	UNIQUE Csub
CSUB_018140	GLRG_04874	CgramCsubChig	CsubCgramChig
CSUB_018150		Not Annotated by OrthoMCL	UNIQUE Csub
CSUB_018160	GLRG_04951	CgramCsubChig	CsubCgramChig
CSUB_018170		Not Annotated by OrthoMCL	UNIQUE Csub
CSUB_018180	GLRG_07793	SHARED CgramCsub	SHARED CsubCgram
CSUB_018190	GLRG_07794	CgramCsubChig	CsubCgramChig
CSUB_018200		Not Annotated by OrthoMCL	UNIQUE Csub
CSUB_018210	GLRG_07795	CgramCsubChig	CsubCgramChig
CSUB_018220		Not Annotated by OrthoMCL	UNIQUE Csub
CSUB_018230	GLRG_08551	CgramCsubChig	CsubCgramChig
CSUB_018240		UniqueCsub	UNIQUE Csub
CSUB_018250		CgramCsubChig	UNIQUE Csub
CSUB_018260	GLRG_10139	CgramCsubChig	CsubCgramChig
CSUB_018270	GLRG_10140	CgramCsubChig	CsubCgramChig
CSUB_018280		UniqueCsub	UNIQUE Csub
CSUB_018290	GLRG_10141	SHARED CgramCsub	CsubCgramChig
CSUB_018300	GLRG_10142	SHARED CgramCsub	SHARED CsubCgram
CSUB_018310		Not Annotated by OrthoMCL	SHARED CsubChig
CSUB_018320	GLRG_10143	CgramCsubChig	SHARED CsubCgram
CSUB_018330		Not Annotated by OrthoMCL	UNIQUE Csub
CSUB_018340	GLRG_10144	CgramCsubChig	CsubCgramChig
CSUB_018350	GLRG_10145	CgramCsubChig	CsubCgramChig
CSUB_018360	GLRG_10146	CgramCsubChig	CsubCgramChig
CSUB_018370	GLRG_10147	CgramCsubChig	CsubCgramChig
CSUB_018380	GLRG_10148	CgramCsubChig	CsubCgramChig
CSUB_018390	GLRG_10149	CgramCsubChig	CsubCgramChig
CSUB_018400	GLRG_10150	CgramCsubChig	CsubCgramChig
CSUB_018410	GLRG_10151	CgramCsubChig	CsubCgramChig
CSUB_018420	GLRG_07797	CgramCsubChig	CsubCgramChig
CSUB_018430	GLRG_07798	CgramCsubChig	CsubCgramChig
CSUB_018440	GLRG_05947	CgramCsubChig	SHARED CsubCgram
CSUB_018450	GLRG_07799	CgramCsubChig	CsubCgramChig
CSUB_018460	GLRG_07800	SHARED CsubChig	CsubCgramChig
CSUB_018470	GLRG_07801	CgramCsubChig	CsubCgramChig
CSUB_018480	GLRG_07802	CgramCsubChig	CsubCgramChig
CSUB_018490	GLRG_07803	CgramCsubChig	CsubCgramChig
CSUB_018500	GLRG_07804	CgramCsubChig	CsubCgramChig
CSUB_018510		Not Annotated by OrthoMCL	UNIQUE Csub
CSUB_018520	GLRG_07807	CgramCsubChig	CsubCgramChig
CSUB_018530	GLRG_07808	CgramCsubChig	CsubCgramChig
CSUB_018540	GLRG_07809	CgramCsubChig	CsubCgramChig
CSUB_018550	GLRG_07811	SHARED CgramCsub	SHARED CsubCgram
CSUB_018560	GLRG_07812	CgramCsubChig	CsubCgramChig
CSUB_018570	GLRG_07813	CgramCsubChig	CsubCgramChig
CSUB_018580	GLRG_07814	CgramCsubChig	CsubCgramChig
CSUB_018590	GLRG_07815	CgramCsubChig	CsubCgramChig
CSUB_018600	GLRG_07816	CgramCsubChig	CsubCgramChig
CSUB_018610	GLRG_07817	CgramCsubChig	CsubCgramChig
CSUB_018620	GLRG_07818	CgramCsubChig	CsubCgramChig
CSUB_018630	GLRG_07819	CgramCsubChig	CsubCgramChig
CSUB_018640	GLRG_07820	CgramCsubChig	CsubCgramChig
CSUB_018650	GLRG_07821	CgramCsubChig	CsubCgramChig
CSUB_018660		Not Annotated by OrthoMCL	UNIQUE Csub
CSUB_018670	GLRG_07822	CgramCsubChig	CsubCgramChig
CSUB_018680	GLRG_07823	CgramCsubChig	CsubCgramChig
CSUB_018690	GLRG_07824	CgramCsubChig	CsubCgramChig
CSUB_018700	GLRG_07825	CgramCsubChig	CsubCgramChig
CSUB_018710	GLRG_07826	CgramCsubChig	CsubCgramChig
CSUB_018720	GLRG_07827	CgramCsubChig	CsubCgramChig
CSUB_018730	GLRG_07828	CgramCsubChig	CsubCgramChig
CSUB_018740	GLRG_07829	CgramCsubChig	CsubCgramChig
CSUB_018750	GLRG_07830	CgramCsubChig	CsubCgramChig
CSUB_018760	GLRG_07831	CgramCsubChig	CsubCgramChig
CSUB_018770	GLRG_07833	CgramCsubChig	CsubCgramChig
CSUB_018780	GLRG_07834	SHARED CgramCsub	SHARED CsubCgram
CSUB_018790	GLRG_07835	CgramCsubChig	SHARED CsubCgram
CSUB_018800		Not Annotated by OrthoMCL	UNIQUE Csub
CSUB_018810		Not Annotated by OrthoMCL	UNIQUE Csub
CSUB_018820		UniqueCsub	UNIQUE Csub
CSUB_018830	GLRG_07838	SHARED CgramCsub	SHARED CsubCgram
CSUB_018840		Not Annotated by OrthoMCL	UNIQUE Csub
CSUB_018850	GLRG_07841	CgramCsubChig	CsubCgramChig
CSUB_018860	GLRG_07843	CgramCsubChig	CsubCgramChig
CSUB_018870	GLRG_07844	CgramCsubChig	CsubCgramChig
CSUB_018880		Not Annotated by OrthoMCL	UNIQUE Csub
CSUB_018890		Not Annotated by OrthoMCL	UNIQUE Csub
CSUB_018900	GLRG_07845	CgramCsubChig	CsubCgramChig
CSUB_018910	GLRG_07846	SHARED CgramCsub	SHARED CsubCgram
CSUB_018920		Not Annotated by OrthoMCL	UNIQUE Csub
CSUB_018930	GLRG_07847	CgramCsubChig	CsubCgramChig
CSUB_018940	GLRG_07849	CgramCsubChig	CsubCgramChig
CSUB_018950	GLRG_07850	CgramCsubChig	CsubCgramChig
CSUB_018960	GLRG_07851	CgramCsubChig	CsubCgramChig
CSUB_018970	GLRG_07852	CgramCsubChig	CsubCgramChig
CSUB_018980	GLRG_07854	CgramCsubChig	CsubCgramChig
CSUB_018990	GLRG_07855	CgramCsubChig	CsubCgramChig
CSUB_019000	GLRG_07856	CgramCsubChig	CsubCgramChig
CSUB_019010	GLRG_07857	CgramCsubChig	CsubCgramChig
CSUB_019020	GLRG_07858	CgramCsubChig	CsubCgramChig
CSUB_019030	GLRG_07859	CgramCsubChig	CsubCgramChig
CSUB_019040	GLRG_07860	CgramCsubChig	CsubCgramChig
CSUB_019050	GLRG_07861	CgramCsubChig	CsubCgramChig
CSUB_019060	GLRG_07862	CgramCsubChig	CsubCgramChig
CSUB_019070	GLRG_07863	CgramCsubChig	CsubCgramChig
CSUB_019080	GLRG_07864	SHARED CgramCsub	SHARED CsubCgram
CSUB_019090	GLRG_07866	SHARED CgramCsub	SHARED CsubCgram
CSUB_019100	GLRG_07867	CgramCsubChig	CsubCgramChig
CSUB_019110	GLRG_07868	CgramCsubChig	CsubCgramChig
CSUB_019120	GLRG_07869	SHARED CgramCsub	SHARED CsubCgram
CSUB_019130		CgramCsubChig	UNIQUE Csub
CSUB_019140	GLRG_07870	CgramCsubChig	CsubCgramChig
CSUB_019150	GLRG_07872	CgramCsubChig	CsubCgramChig
CSUB_019160	GLRG_07873	CgramCsubChig	CsubCgramChig
CSUB_019170	GLRG_07874	CgramCsubChig	CsubCgramChig
CSUB_019180	GLRG_07875	CgramCsubChig	CsubCgramChig
CSUB_019190	GLRG_07876	SHARED CgramCsub	CsubCgramChig
CSUB_019200	GLRG_07878	CgramCsubChig	CsubCgramChig
CSUB_019210	GLRG_07877	CgramCsubChig	CsubCgramChig
CSUB_019220		SHARED CsubChig	SHARED CsubChig
CSUB_019230		CgramCsubChig	UNIQUE Csub
CSUB_019240	GLRG_05343	CgramCsubChig	CsubCgramChig
CSUB_019250		Not Annotated by OrthoMCL	UNIQUE Csub
CSUB_019260		SHARED CsubChig	SHARED CsubChig
CSUB_019270	GLRG_07879	CgramCsubChig	CsubCgramChig
CSUB_019280	GLRG_07880	CgramCsubChig	CsubCgramChig
CSUB_019290	GLRG_07881	CgramCsubChig	CsubCgramChig
CSUB_019300		UniqueCsub	UNIQUE Csub
CSUB_019310	GLRG_07882	CgramCsubChig	CsubCgramChig
CSUB_019320		Not Annotated by OrthoMCL	UNIQUE Csub
CSUB_019330		Not Annotated by OrthoMCL	UNIQUE Csub
CSUB_019340		Not Annotated by OrthoMCL	UNIQUE Csub
CSUB_019350	GLRG_07883	Not Annotated by OrthoMCL	SHARED CsubCgram
CSUB_019360	GLRG_07884	SHARED CgramCsub	SHARED CsubCgram
CSUB_019370		Not Annotated by OrthoMCL	UNIQUE Csub
CSUB_019380		Not Annotated by OrthoMCL	UNIQUE Csub
CSUB_019390	GLRG_07885	CgramCsubChig	CsubCgramChig
CSUB_019400	GLRG_07887	CgramCsubChig	CsubCgramChig
CSUB_019410	GLRG_07888	CgramCsubChig	CsubCgramChig
CSUB_019420	GLRG_07889	CgramCsubChig	CsubCgramChig
CSUB_019430	GLRG_07890	CgramCsubChig	CsubCgramChig
CSUB_019440	GLRG_07891	CgramCsubChig	CsubCgramChig
CSUB_019450	GLRG_07892	CgramCsubChig	CsubCgramChig
CSUB_019460	GLRG_07894	SHARED CgramCsub	CsubCgramChig
CSUB_019470	GLRG_07895	CgramCsubChig	CsubCgramChig
CSUB_019480	GLRG_07896	CgramCsubChig	CsubCgramChig
CSUB_019490	GLRG_07897	CgramCsubChig	CsubCgramChig
CSUB_019500	GLRG_07898	CgramCsubChig	CsubCgramChig
CSUB_019510	GLRG_07899	CgramCsubChig	CsubCgramChig
CSUB_019520	GLRG_07900	CgramCsubChig	CsubCgramChig
CSUB_019530		UniqueCsub	UNIQUE Csub
CSUB_019540		UniqueCsub	UNIQUE Csub
CSUB_019550		SHARED CsubChig	SHARED CsubChig
CSUB_019560		SHARED CsubChig	SHARED CsubChig
CSUB_019570	GLRG_07901	CgramCsubChig	CsubCgramChig
CSUB_019580	GLRG_07902	SHARED CgramCsub	SHARED CsubCgram
CSUB_019590	GLRG_07903	CgramCsubChig	CsubCgramChig
CSUB_019600	GLRG_07904	CgramCsubChig	CsubCgramChig
CSUB_019610		CgramCsubChig	SHARED CsubChig
CSUB_019620	GLRG_07906	CgramCsubChig	CsubCgramChig
CSUB_019630	GLRG_07907	CgramCsubChig	CsubCgramChig
CSUB_019640	GLRG_07908	CgramCsubChig	CsubCgramChig
CSUB_019650	GLRG_07909	CgramCsubChig	CsubCgramChig
CSUB_019660	GLRG_07910	CgramCsubChig	CsubCgramChig
CSUB_019670	GLRG_07911	CgramCsubChig	CsubCgramChig
CSUB_019680	GLRG_07912	CgramCsubChig	CsubCgramChig
CSUB_019690		CgramCsubChig	UNIQUE Csub
CSUB_019700	GLRG_07914	CgramCsubChig	CsubCgramChig
CSUB_019710	GLRG_07915	CgramCsubChig	CsubCgramChig
CSUB_019720		UniqueCsub	UNIQUE Csub
CSUB_019730	GLRG_07917	CgramCsubChig	CsubCgramChig
CSUB_019740	GLRG_07918	CgramCsubChig	CsubCgramChig
CSUB_019750	GLRG_07919	CgramCsubChig	CsubCgramChig
CSUB_019760	GLRG_07920	SHARED CgramCsub	SHARED CsubCgram
CSUB_019770	GLRG_07921	CgramCsubChig	CsubCgramChig
CSUB_019780		Not Annotated by OrthoMCL	UNIQUE Csub
CSUB_019790		Not Annotated by OrthoMCL	UNIQUE Csub
CSUB_019800		Not Annotated by OrthoMCL	UNIQUE Csub
CSUB_019810	GLRG_07923	CgramCsubChig	CsubCgramChig
CSUB_019820	GLRG_07924	CgramCsubChig	CsubCgramChig
CSUB_019830	GLRG_07926	CgramCsubChig	CsubCgramChig
CSUB_019840		SHARED CsubChig	SHARED CsubChig
CSUB_019850		Not Annotated by OrthoMCL	UNIQUE Csub
CSUB_019860	GLRG_11943	CgramCsubChig	CsubCgramChig
CSUB_019870	GLRG_11644	CgramCsubChig	CsubCgramChig
CSUB_019880	GLRG_11645	Not Annotated by OrthoMCL	CsubCgramChig
CSUB_019890	GLRG_11646	CgramCsubChig	CsubCgramChig
CSUB_019900	GLRG_11647	CgramCsubChig	CsubCgramChig
CSUB_019910	GLRG_11648	CgramCsubChig	CsubCgramChig
CSUB_019920	GLRG_11649	CgramCsubChig	CsubCgramChig
CSUB_019930	GLRG_11650	CgramCsubChig	CsubCgramChig
CSUB_019940	GLRG_11651	CgramCsubChig	CsubCgramChig
CSUB_019950		Not Annotated by OrthoMCL	UNIQUE Csub
CSUB_019960	GLRG_11653	CgramCsubChig	CsubCgramChig
CSUB_019970	GLRG_00480	CgramCsubChig	SHARED CsubCgram
CSUB_019980	GLRG_02380	SHARED CgramCsub	CsubCgramChig
[truncated: 11,313 more rows]

## Sheet: Suppl. Table 4
Table S4. Characteristics of nonconserved genes in Colletotrichum graminicola.
	Protein descriptions								Expression ratio (log2)			Orthology
C. graminicola Gene ID	Pfam (Mar 2013)	WolfPsort (Jan 2013)	PHI database (May 2016)	EffectorP (Nov 2016)	CAZymes (May 2013)	Transporters (May 2014)	Secondary Metabolites	Size (aa)	BT/AP	NT/AP	NT/BT	Uniques by exonerate	M5.001	NCBI Blast - CgramCsubChigs removed (May 2015)	NCBI Blast - only Cgram removed (May 2015)
GLRG_00001		mitochondria						152				UNIQUE	contig00002
GLRG_00005		nuclear						135				UNIQUE	contig00003
GLRG_00037	PF11807 Domain of unknown function (DUF3328)	nuclear						124				NOT UNIQUE	contig00005	hypothetical protein Cob_06331 [Colletotrichum orbiculare MAFF 240422]	hypothetical protein CH063_01082 [Colletotrichum higginsianum]
GLRG_00066		mitochondria						53				NOT UNIQUE	contig00006
GLRG_00068	PF00271 Helicase conserved C-terminal domain	nuclear				gnl|TC-DB|Q5EAK4 2.A.16.2.2 ATP-dependent DNA helicase tlh1 - Schizosaccharomyces pombe (Fission yeast).		119				UNIQUE	contig00007	ATP-dependent DNA helicase RecQ [Fusobacterium nucleatum]	ATP-dependent DNA helicase RecQ [Fusobacterium nucleatum]
GLRG_00076		mitochondria						88				NOT UNIQUE	contig00008
GLRG_00087		mitochondria						235		5.30551	5.30551	UNIQUE	contig00009	hypothetical protein CFIO01_13146 [Colletotrichum fioriniae PJ7]	hypothetical protein CFIO01_13146 [Colletotrichum fioriniae PJ7]
GLRG_00124	PF00083 Sugar (and other) transporter	plasma membrane	PHI:1094|I1RL30|FGSG_04610|5518|Fusarium graminearum (related: Gibberella zeae)|unaffected pathogenicity			gnl|TC-DB|P15685 2.A.1.1.10 Maltose permease MAL6T (Maltose transport protein MAL6T) - Saccharomyces cerevisiae (Baker's yeast).		524				NOT UNIQUE	contig00009	hypothetical protein CFIO01_12400 [Colletotrichum fioriniae PJ7]	alpha glucoside transporter [Colletotrichum orbiculare MAFF 240422]
GLRG_00127		nuclear						87				NOT UNIQUE	contig00009
GLRG_00132		cytosol						53				UNIQUE	contig00009
GLRG_00133		nuclear						68				NOT UNIQUE	contig00009	phosphatidylserine decarboxylase [Colletotrichum fioriniae PJ7]	phosphatidylserine decarboxylase [Colletotrichum higginsianum]
GLRG_00170		mitochondria						65				NOT UNIQUE	contig00012
GLRG_00180	PF00125 Core histone H2A/H2B/H3/H4	nuclear						104				NOT UNIQUE	contig00012	histone H4 [Botrytis cinerea B05.10]	histone H4 [Botrytis cinerea B05.10]
GLRG_00197		nuclear						78				NOT UNIQUE	contig00012
GLRG_00199		mitochondria						93				NOT UNIQUE	contig00012
GLRG_00200		cytosol						188				NOT UNIQUE	contig00012	hypothetical protein CGLO_05887 [Colletotrichum gloeosporioides Cg-14]	hypothetical protein CH063_08189 [Colletotrichum higginsianum]
GLRG_00222		mitochondria						84				NOT UNIQUE	contig00012	hypothetical protein CFIO01_01795, partial [Colletotrichum fioriniae PJ7]	hypothetical protein CSUB01_05548 [Colletotrichum sublineola]
GLRG_00224		extracellular		Effector probability=0.901				200				UNIQUE	contig00012	hypothetical protein CGLO_11759 [Colletotrichum gloeosporioides Cg-14]	hypothetical protein CH063_06546 [Colletotrichum higginsianum]
GLRG_00225	PF01565 FAD binding domain	extracellular			AA7			455				UNIQUE	contig00012	FAD binding domain-containing protein [Colletotrichum fioriniae PJ7]	FAD binding domain-containing protein [Colletotrichum higginsianum]
GLRG_00257		cyto_nucl						76				UNIQUE	contig00021	protein kinase domain-containing protein [Verticillium alfalfae VaMs.102]	protein kinase domain-containing protein [Verticillium alfalfae VaMs.102]
GLRG_00259	PF07519 Tannase and feruloyl esterase	plasma membrane						527				UNIQUE	contig00021	tannase and feruloyl esterase [Colletotrichum fioriniae PJ7]	feruloyl esterase [Colletotrichum gloeosporioides Nara gc5]
GLRG_00265		nuclear						87		-2.33279		UNIQUE	contig00032
GLRG_00279		endoplasmic reticulum				gnl|TC-DB|P15365 2.A.1.14.4 Allantoate permease - Saccharomyces cerevisiae (Baker's yeast).		106				NOT UNIQUE	contig00039	vitamin H transporter, putative [Colletotrichum orbiculare MAFF 240422]	putative major facilitator superfamily transporter [Colletotrichum sublineola]
GLRG_00285	PF06032 Protein of unknown function (DUF917)	cytosol						325				NOT UNIQUE	contig00039	hydantoinase [Colletotrichum orbiculare MAFF 240422]	hypothetical protein CSUB01_10226 [Colletotrichum sublineola]
GLRG_00318	PF13857 Ankyrin repeats (many copies)	cytosol	PHI:1260|I1RUC7|FGSG_13944|5518|Fusarium graminearum (related: Gibberella zeae)|reduced virulence			gnl|TC-DB|Q01484 8.A.28.1.1 Ankyrin-2 - Homo sapiens (Human).		226				NOT UNIQUE	contig00041	ankyrin [Sulfolobus islandicus]	hypothetical protein CSUB01_02679 [Colletotrichum sublineola]
GLRG_00319		nuclear						85				NOT UNIQUE	contig00044		hypothetical protein CSUB01_02679 [Colletotrichum sublineola]
GLRG_00320		nuclear						377				NOT UNIQUE	contig00046	intracellular serine protease [Metarhizium anisopliae ARSEF 23]	hypothetical protein CSUB01_12207 [Colletotrichum sublineola]
GLRG_00323	PF00172 Fungal Zn(2)-Cys(6) binuclear cluster domain	mitochondria	PHI:1949|I1RI60|GzZC264|5518|Fusarium graminearum (related: Gibberella zeae)|unaffected pathogenicity					540				UNIQUE	contig00046	hypothetical protein A1O1_01863 [Capronia coronata CBS 617.96]	hypothetical protein A1O1_01863 [Capronia coronata CBS 617.96]
GLRG_00324	PF00106 short chain dehydrogenase	mitochondria	PHI:2247|Q0UDE7|Sch1|13684|Parastagonospora nodorum|effector (plant avirulence determinant)					315				UNIQUE	contig00046	hypothetical protein GGTG_10601 [Gaeumannomyces graminis var. tritici R3-111a-1]	hypothetical protein GGTG_10601 [Gaeumannomyces graminis var. tritici R3-111a-1]
GLRG_00342		plasma membrane						94				NOT UNIQUE	contig00048
GLRG_00350		cytosol						174				UNIQUE	contig00048	exo-1,3-beta-D-glucanase [Colletotrichum gloeosporioides Cg-14]	exo-1,3-beta-D-glucanase [Colletotrichum gloeosporioides Cg-14]
GLRG_00360		plasma membrane						147	3.10883	3.63557		UNIQUE	contig00049
GLRG_00361	PF01494 FAD binding domain	extracellular						520				UNIQUE	contig00049	hypothetical protein A1O5_12624 [Cladophialophora psammophila CBS 110553]	hypothetical protein A1O5_12624 [Cladophialophora psammophila CBS 110553]
GLRG_00362		nuclear						69	-4.69921	-8.87262	-4.17341	NOT UNIQUE	contig00049
GLRG_00363		cytosol						289			2.1332	UNIQUE	contig00049	hypothetical protein CGGC5_6517 [Colletotrichum gloeosporioides Nara gc5]	hypothetical protein CGGC5_6517 [Colletotrichum gloeosporioides Nara gc5]
GLRG_00364		nuclear						644				UNIQUE	contig00049	hypothetical protein CGGC5_13776 [Colletotrichum gloeosporioides Nara gc5]	hypothetical protein CGGC5_13776 [Colletotrichum gloeosporioides Nara gc5]
GLRG_00367		extracellular						261				UNIQUE	contig00053	hypothetical protein CGLO_01967 [Colletotrichum gloeosporioides Cg-14]	hypothetical protein CGLO_01967 [Colletotrichum gloeosporioides Cg-14]
GLRG_00368		cytosol						292		3.3763	5.95122	UNIQUE	contig00054	hypothetical protein ASPNIDRAFT_46030 [Aspergillus niger ATCC 1015]	hypothetical protein ASPNIDRAFT_46030 [Aspergillus niger ATCC 1015]
GLRG_00369		nuclear						224				UNIQUE	contig00054
GLRG_00379		cytoskeleton	PHI:1904|I1RHR0|GzZC219|5518|Fusarium graminearum (related: Gibberella zeae)|reduced virulence					441				NOT UNIQUE	contig00054	C6 zinc finger protein [Colletotrichum fioriniae PJ7]	C6 zinc finger protein [Colletotrichum higginsianum]
GLRG_00385		plasma membrane						167				NOT UNIQUE	contig00054
GLRG_00402		nuclear						64				NOT UNIQUE	contig00054
GLRG_00415		mitochondria						42		3.54958		NOT UNIQUE	contig00054	hypothetical protein CGLO_06227 [Colletotrichum gloeosporioides Cg-14]	hypothetical protein CGLO_06227 [Colletotrichum gloeosporioides Cg-14]
GLRG_00418		extracellular						258				NOT UNIQUE	contig00054	alpha-l-rhamnosidase [Colletotrichum gloeosporioides Nara gc5]	putative alpha-L-rhamnosidase A [Colletotrichum sublineola]
GLRG_00420		nuclear						131				NOT UNIQUE	contig00054	SH3 domain-containing protein [Colletotrichum fioriniae PJ7]	SH3 domain-containing protein [Colletotrichum higginsianum]
GLRG_00430	PF07690 Major Facilitator Superfamily	plasma membrane						306				NOT UNIQUE	contig00055	MFS transporter [Colletotrichum fioriniae PJ7]	putative MFS transporter [Colletotrichum sublineola]
GLRG_00434		mitochondria						89				NOT UNIQUE	contig00055
GLRG_00446		mitochondria						86				NOT UNIQUE	contig00056
GLRG_00448		nuclear						52				UNIQUE	contig00056
GLRG_00453		nuclear	PHI:719|I1RUB2|GzFUS1|5518|Fusarium graminearum (related: Gibberella zeae)|unaffected pathogenicity					236				UNIQUE	contig00057	hybrid nrps pks [Colletotrichum gloeosporioides Nara gc5]	hybrid nrps pks [Colletotrichum gloeosporioides Nara gc5]
GLRG_00463		plasma membrane						110				UNIQUE	contig00057	hypothetical protein MAC_01631 [Metarhizium acridum CQMa 102]	hypothetical protein MAC_01631 [Metarhizium acridum CQMa 102]
GLRG_00467	PF12796 Ankyrin repeats (3 copies)	nuclear						531				UNIQUE	contig00058
GLRG_00475		mitochondria						85				NOT UNIQUE	contig00065
GLRG_00492		cyto_nucl						59		-5.05715	-3.15873	NOT UNIQUE	contig00077	hypothetical protein Cob_10880 [Colletotrichum orbiculare MAFF 240422]	hypothetical protein Cob_10880 [Colletotrichum orbiculare MAFF 240422]
GLRG_00516		nuclear						83				NOT UNIQUE	contig00080
GLRG_00536		plasma membrane						131				UNIQUE	contig00087
GLRG_00544		nuclear						106				UNIQUE	contig00094
GLRG_00564		nuclear						108				UNIQUE	contig00094
GLRG_00567		plasma membrane						80				NOT UNIQUE	contig00094	DNA repair protein [Colletotrichum gloeosporioides Nara gc5]	DNA repair protein [Colletotrichum gloeosporioides Nara gc5]
GLRG_00581	PF01753 MYND finger	nuclear						255				UNIQUE	contig00094	mynd domain-containing protein [Colletotrichum gloeosporioides Nara gc5]	mynd domain-containing protein [Colletotrichum gloeosporioides Nara gc5]
GLRG_00602		cytosol						62	3.10276	3.78376		NOT UNIQUE	contig00095	hypothetical protein CFIO01_08386 [Colletotrichum fioriniae PJ7]	hypothetical protein CFIO01_08386 [Colletotrichum fioriniae PJ7]
GLRG_00646		mitochondria						91				NOT UNIQUE	contig00095
GLRG_00661		nuclear						69				UNIQUE	contig00096
GLRG_00672		cytosol						74				UNIQUE	contig00096
GLRG_00687		cyto_nucl						60				NOT UNIQUE	contig00096	hypothetical protein CGLO_11480 [Colletotrichum gloeosporioides Cg-14]	hypothetical protein CSUB01_03340 [Colletotrichum sublineola]
GLRG_00690		mitochondria						53				NOT UNIQUE	contig00096
GLRG_00691		cytosol						109				NOT UNIQUE	contig00096
GLRG_00704		mitochondria						122				NOT UNIQUE	contig00096
GLRG_00739		nuclear						129				NOT UNIQUE	contig00099
GLRG_00741		nuclear						101				NOT UNIQUE	contig00099
GLRG_00743		nuclear						114				UNIQUE	contig00099
GLRG_00744		cytosol						103				NOT UNIQUE	contig00099
GLRG_00758		nuclear						175				UNIQUE	contig00100
GLRG_00762		mitochondria						86				NOT UNIQUE	contig00100
GLRG_00776	PF07690 Major Facilitator Superfamily	plasma membrane	PHI:1662|I1REJ1|GzCCHC002|5518|Fusarium graminearum (related: Gibberella zeae)|reduced virulence			gnl|TC-DB|Q12235 2.A.1.14.20 Uncharacterized transporter YLL055W - Saccharomyces cerevisiae (Baker's yeast).		524	2.0787	3.06234		UNIQUE	contig00101	major facilitator superfamily transporter [Colletotrichum fioriniae PJ7]	major facilitator superfamily transporter [Colletotrichum fioriniae PJ7]
GLRG_00777		nuclear						56				UNIQUE	contig00101	hypothetical protein THITE_2053969 [Thielavia terrestris NRRL 8126]	hypothetical protein THITE_2053969 [Thielavia terrestris NRRL 8126]
GLRG_00783		extracellular		Effector probability=0.703				109			3.16585	UNIQUE	contig00108
GLRG_00784		extracellular		Effector probability=0.997				65		4.47072		UNIQUE	contig00108
GLRG_00796	PF00296 Luciferase-like monooxygenase	cytosol						495	3.84797	3.76399		UNIQUE	contig00108	DszA family Xenobiotic compound monooxygenase [Colletotrichum fioriniae PJ7]	xenobiotic compound family [Colletotrichum orbiculare MAFF 240422]
GLRG_00797	PF07690 Major Facilitator Superfamily	plasma membrane	PHI:1555|I1RDG6|GzMyb019|5518|Fusarium graminearum (related: Gibberella zeae)|effector (plant avirulence determinant)			gnl|TC-DB|P53322 2.A.1.14.11 High-affinity nicotinic acid transporter (Nicotinic acid permease) - Saccharomyces cerevisiae (Baker's yeast).		485	3.50425	2.97161		UNIQUE	contig00108	high-affinity nicotinic acid transporter [Colletotrichum fioriniae PJ7]	sedoheptulose-bisphosphatase [Colletotrichum gloeosporioides Nara gc5]
GLRG_00803		mitochondria						168				UNIQUE	contig00108
GLRG_00805		nuclear						215				UNIQUE	no M5.001	hypothetical protein FOC1_g10001150 [Fusarium oxysporum f. sp. cubense race 1]	hypothetical protein CSUB01_12226 [Colletotrichum sublineola]
GLRG_00806		nuclear						168				UNIQUE	no M5.001		hypothetical protein CSUB01_12227 [Colletotrichum sublineola]
GLRG_00807	PF13854 Kelch motif	extracellular						442		4.71886	4.61515	UNIQUE	contig00110	kelch repeat protein [Colletotrichum orbiculare MAFF 240422]	kelch repeat protein [Colletotrichum orbiculare MAFF 240422]
GLRG_00808	PF01546 Peptidase family M20/M25/M40	cytosol						445		2.82358	3.09723	NOT UNIQUE	contig00110	hydantoinase/carbamoylase family amidase [Colletotrichum gloeosporioides Cg-14]	beta-alanine synthase [Colletotrichum gloeosporioides Nara gc5]
GLRG_00809	PF07690 Major Facilitator Superfamily	plasma membrane	PHI:1555|I1RDG6|GzMyb019|5518|Fusarium graminearum (related: Gibberella zeae)|effector (plant avirulence determinant)			gnl|TC-DB|P53322 2.A.1.14.11 High-affinity nicotinic acid transporter (Nicotinic acid permease) - Saccharomyces cerevisiae (Baker's yeast).		485				NOT UNIQUE	contig00110	major facilitator superfamily transporter [Colletotrichum gloeosporioides Cg-14]	hypothetical protein FOC1_g10004490 [Fusarium oxysporum f. sp. cubense race 1]
GLRG_00810	PF04082 Fungal specific transcription factor domain	nuclear	PHI:1783|I1S2C5|GzZC098|5518|Fusarium graminearum (related: Gibberella zeae)|unaffected pathogenicity					673				NOT UNIQUE	contig00110	hypothetical protein FOIG_15595 [Fusarium oxysporum f. sp. cubense tropical race 4 54006]	hypothetical protein FVEG_15710 [Fusarium verticillioides 7600]
GLRG_00833		cytosol						51				UNIQUE	contig00111
GLRG_00836	PF03211 Pectate lyase	extracellular	PHI:4845|A0A0E3USI9|PL1332|29001|Alternaria brassicicola|unaffected pathogenicity	Effector probability=0.995	PL3			240	3.38949	5.15932		NOT UNIQUE	contig00111	pectate lyase [Colletotrichum gloeosporioides Cg-14]	putative pectate lyase [Colletotrichum sublineola]
GLRG_00837	PF13923 Zinc finger, C3HC4 type (RING finger)	nuclear	PHI:1393|I1RU69|GzC2H056|5518|Fusarium graminearum (related: Gibberella zeae)|lethal					684				UNIQUE	contig00111	hypothetical protein CFIO01_05324 [Colletotrichum fioriniae PJ7]	hypothetical protein CSUB01_08264 [Colletotrichum sublineola]
GLRG_00838		mitochondria						123				NOT UNIQUE	contig00111	HET domain-containing protein [Colletotrichum fioriniae PJ7]	putative heterokaryon incompatibility protein [Colletotrichum sublineola]
GLRG_00839	PF06985 Heterokaryon incompatibility protein (HET)	cytosol						403				NOT UNIQUE	contig00112	HET domain-containing protein [Colletotrichum fioriniae PJ7]	putative heterokaryon incompatibility protein [Colletotrichum sublineola]
GLRG_00840	PF00027 Cyclic nucleotide-binding domain	mitochondria	PHI:733|I1REK5|FBP1|5518|Fusarium graminearum (related: Gibberella zeae)|reduced virulence			gnl|TC-DB|A3EYY6 1.A.1.5.9 Tetrameric potassium-selective cyclic nucleotide gated channel OS=Strongylocentrotus purpuratus PE=2 SV=1		982				NOT UNIQUE	contig00112	cyclic nucleotide-binding domain-containing protein [Colletotrichum fioriniae PJ7]	cyclic nucleotide-binding domain-containing protein [Colletotrichum gloeosporioides Cg-14]
GLRG_00841		extracellular		Effector probability=0.943				158	-2.08692			UNIQUE	contig00112		hypothetical protein CSUB01_08260 [Colletotrichum sublineola]
GLRG_00842	PF01027 Inhibitor of apoptosis-promoting Bax1	mitochondria				gnl|TC-DB|P0AAC4 9.B.24.2.2 Inner membrane protein ybhL - Escherichia coli.		342				NOT UNIQUE	contig00112	bax Inhibitor family protein [Colletotrichum fioriniae PJ7]	bax Inhibitor family protein [Colletotrichum fioriniae PJ7]
GLRG_00843	PF01625 Peptide methionine sulfoxide reductase	mitochondria	PHI:4580|P0A086|msrA2|1280|Staphylococcus aureus|unaffected pathogenicity					208				NOT UNIQUE	contig00112	peptide methionine sulfoxide reductase [Colletotrichum fioriniae PJ7]	putative peptide methionine sulfoxide reductase [Colletotrichum sublineola]
GLRG_00844	PF00106 short chain dehydrogenase	mitochondria	PHI:5271|Q8Y0J2|fabG1|305|Ralstonia solanacearum|loss of pathogenicity					277		3.02614	2.53125	NOT UNIQUE	contig00115	acetoin reductase [Colletotrichum fioriniae PJ7]	acetoin reductase [Colletotrichum fioriniae PJ7]
GLRG_00846	PF12697 Alpha/beta hydrolase family	peroxisome						213				NOT UNIQUE	contig00120	alpha/beta hydrolase [Colletotrichum fioriniae PJ7]	alpha/beta hydrolase [Colletotrichum higginsianum]
GLRG_00848	PF04145 Ctr copper transporter family	plasma membrane	PHI:3238|B0XUP5|ctrC|746128|Aspergillus fumigatus|unaffected pathogenicity			gnl|TC-DB|O94722 1.A.56.1.5 Copper transport protein ctr4 (Copper transporter 4) - Schizosaccharomyces pombe (Fission yeast).		197		3.74795	3.41733	NOT UNIQUE	contig00120	ctr copper transporter [Colletotrichum fioriniae PJ7]	putative ctr copper transporter [Colletotrichum sublineola]
GLRG_00849	PF01814 Hemerythrin HHE cation binding domain	extracellular						299				NOT UNIQUE	contig00120	hypothetical protein CFIO01_05341 [Colletotrichum fioriniae PJ7]	hypothetical protein CFIO01_05341 [Colletotrichum fioriniae PJ7]
GLRG_00851	PF01088 Ubiquitin carboxyl-terminal hydrolase, family 1	cytosol						252				NOT UNIQUE	contig00120	ubiquitin carboxyl-terminal hydrolase, family 1 [Colletotrichum fioriniae PJ7]	putative ubiquitin carboxyl-terminal hydrolase, family 1 [Colletotrichum sublineola]
GLRG_00852	PF13414 TPR repeat	cytosol				gnl|TC-DB|Q9MUK5 3.A.9.1.1 Toc64 - Pisum sativum (Garden pea).		580				NOT UNIQUE	contig00120	tetratricopeptide [Colletotrichum fioriniae PJ7]	putative tetratricopeptide, partial [Colletotrichum sublineola]
GLRG_00854	PF01544 CorA-like Mg2+ transporter protein	mitochondria						745				NOT UNIQUE	contig00121	hypothetical protein CFIO01_05338 [Colletotrichum fioriniae PJ7]	ankyrin repeat protein [Colletotrichum gloeosporioides Nara gc5]
GLRG_00855	PF01425 Amidase	cytosol	PHI:2654|Q59VF3|DUR1,2|5476|Candida albicans|effector (plant avirulence determinant)					521				NOT UNIQUE	contig00121	amidase [Aspergillus kawachii IFO 4308]	amidase [Aspergillus kawachii IFO 4308]
GLRG_00856		mitochondria						116				UNIQUE	contig00121
GLRG_00857		mitochondria	PHI:1795|I1RSX8|GzZC110|5518|Fusarium graminearum (related: Gibberella zeae)|loss of pathogenicity					711				NOT UNIQUE	contig00121	hypothetical protein CFIO01_05337 [Colletotrichum fioriniae PJ7]	hypothetical protein CH063_08517 [Colletotrichum higginsianum]
GLRG_00858	PF06824 Protein of unknown function (DUF1237)	extracellular	PHI:785|G4NIS9|MGG_04128|318829|Magnaporthe oryzae|unaffected pathogenicity		GH125			666				NOT UNIQUE	contig00121	hypothetical protein CFIO01_05336 [Colletotrichum fioriniae PJ7]	hypothetical protein CH063_08519 [Colletotrichum higginsianum]
GLRG_00860	PF02668 Taurine catabolism dioxygenase TauD, TfdA family	mitochondria						310				NOT UNIQUE	contig00121	putative alpha-ketoglutarate dependent xanthine dioxygenase protein [Eutypa lata UCREL1]	putative alpha-ketoglutarate dependent xanthine dioxygenase [Colletotrichum sublineola]
GLRG_00861	PF14226 non-haem dioxygenase in morphine synthesis N-terminal	cytosol						345				NOT UNIQUE	contig00121	2OG-Fe(II)oxygenase superfamily protein [Colletotrichum fioriniae PJ7]	2OG-Fe(II)oxygenase superfamily protein [Colletotrichum fioriniae PJ7]
GLRG_00862	PF02668 Taurine catabolism dioxygenase TauD, TfdA family	cytoskeleton						415				NOT UNIQUE	contig00121	alpha-ketoglutarate dependent xanthine dioxygenase [Colletotrichum gloeosporioides Nara gc5]	putative alpha-ketoglutarate dependent xanthine dioxygenase protein [Eutypa lata UCREL1]
GLRG_00863	PF12697 Alpha/beta hydrolase family	cytosol	PHI:717|I1RKS2|PLSP1|5518|Fusarium graminearum (related: Gibberella zeae)|reduced virulence		CE1			286				NOT UNIQUE	contig00121	hypothetical protein CGLO_01441 [Colletotrichum gloeosporioides Cg-14]	hypothetical protein CSUB01_09239, partial [Colletotrichum sublineola]
GLRG_00864		plasma membrane	PHI:2994|G4N7V2|MGG_06355.6|318829|Magnaporthe oryzae|loss of pathogenicity					613	-2.77147	-2.93199		NOT UNIQUE	contig00121	hypothetical protein CGLO_01440 [Colletotrichum gloeosporioides Cg-14]	hypothetical protein CGLO_01440 [Colletotrichum gloeosporioides Cg-14]
GLRG_00865	PF02133 Permease for cytosine/purines, uracil, thiamine, allantoin	plasma membrane				gnl|TC-DB|Q04895 2.A.39.3.1 ALLANTOIN PERMEASE (ALLANTOIN TRANSPORT PROTEIN) - Saccharomyces cerevisiae (Baker's yeast).		552				NOT UNIQUE	contig00121	hypothetical protein COCMIDRAFT_35070 [Bipolaris oryzae ATCC 44560]	hypothetical protein COCVIDRAFT_38264 [Bipolaris victoriae FI3]
GLRG_00866	PF06985 Heterokaryon incompatibility protein (HET)	cyto_nucl						369				NOT UNIQUE	contig00121	hypothetical protein GLAREA_04354 [Glarea lozoyensis ATCC 20868]	hypothetical protein CSUB01_09242 [Colletotrichum sublineola]
GLRG_00868	PF00069 Protein kinase domain	nuclear	PHI:1279|I1RU59|FGSG_12132|5518|Fusarium graminearum (related: Gibberella zeae)|unaffected pathogenicity					500				NOT UNIQUE	contig00122	Protein kinase-like (PK-like) [Glarea lozoyensis ATCC 20868]	putative protein kinase domain-containing protein [Colletotrichum sublineola]
GLRG_00870		mitochondria						75	2.26758	2.65748		NOT UNIQUE	contig00122	hypothetical protein CFIO01_05354 [Colletotrichum fioriniae PJ7]	hypothetical protein CSUB01_09246 [Colletotrichum sublineola]
GLRG_00871		plasma membrane						192		2.25746		NOT UNIQUE	contig00122	hypothetical protein Cob_11581 [Colletotrichum orbiculare MAFF 240422]	hypothetical protein CH063_14303 [Colletotrichum higginsianum]
GLRG_00872	PF01417 ENTH domain	nuclear						514				NOT UNIQUE	contig00122	epsin-3 [Colletotrichum fioriniae PJ7]	epsin-3 [Colletotrichum fioriniae PJ7]
GLRG_00874	PF00106 short chain dehydrogenase	cytosol	PHI:2844|O93802|BRM2|5599|Alternaria alternata|reduced virulence					156				NOT UNIQUE	contig00122	hypothetical protein TRIVIDRAFT_55188 [Trichoderma virens Gv29-8]	hypothetical protein CSUB01_09250 [Colletotrichum sublineola]
GLRG_00875	PF13561 Enoyl-(Acyl carrier protein) reductase	cytoskeleton	PHI:2837|D2SZX7|OXI1|5016|Cochliobolus heterostrophus|reduced virulence					93				NOT UNIQUE	contig00122	hypothetical protein TRIVIDRAFT_55188 [Trichoderma virens Gv29-8]	hypothetical protein CSUB01_09250 [Colletotrichum sublineola]
GLRG_00876		plasma membrane						353				NOT UNIQUE	contig00122	unnamed protein product [Penicillium roqueforti]	hypothetical protein CSUB01_09251 [Colletotrichum sublineola]
GLRG_00877	PF00160 Cyclophilin type peptidyl-prolyl cis-trans isomerase/CLD	mitochondria	PHI:277|Q6WP53|BCP1|40559|Botrytis cinerea|reduced virulence					237				NOT UNIQUE	contig00122	cyclophilin type peptidyl-prolyl cis-trans isomerase/CLD [Colletotrichum fioriniae PJ7]	cyclophilin type peptidyl-prolyl cis-trans isomerase/CLD [Colletotrichum fioriniae PJ7]
GLRG_00878	PF05158 RNA polymerase Rpc34 subunit	cytosol	PHI:1630|I1RB71|GzWing002|5518|Fusarium graminearum (related: Gibberella zeae)|reduced virulence					397				NOT UNIQUE	contig00122	RNA polymerase Rpc34 subunit [Colletotrichum fioriniae PJ7]	RNA polymerase Rpc34 subunit [Colletotrichum fioriniae PJ7]
GLRG_00879		nuclear						126				NOT UNIQUE	contig00122	ankyrin repeat-containing protein, partial [Colletotrichum gloeosporioides Nara gc5]	ankyrin repeat-containing protein, partial [Colletotrichum gloeosporioides Nara gc5]
GLRG_00880	PF02535 ZIP Zinc transporter	plasma membrane	PHI:2107|G4N402|Zinc-regulated transporter 2|318829|Magnaporthe oryzae|unaffected pathogenicity			gnl|TC-DB|P32804 2.A.5.1.1 ZRT1 PROTEIN - Saccharomyces cerevisiae (Baker's yeast).		472				NOT UNIQUE	contig00122	ZIP Zinc transporter [Colletotrichum fioriniae PJ7]	zip family zinc transporter [Colletotrichum orbiculare MAFF 240422]
GLRG_00881	PF04389 Peptidase family M28	extracellular						529				NOT UNIQUE	contig00122	peptidase family M28 [Colletotrichum fioriniae PJ7]	aminopeptidase y [Colletotrichum gloeosporioides Nara gc5]
GLRG_00882	PF04082 Fungal specific transcription factor domain	mitochondria	PHI:1742|I1S7H5|GzZC057|5518|Fusarium graminearum (related: Gibberella zeae)|reduced virulence					717		2.18225		NOT UNIQUE	contig00122	fungal specific transcription factor domain-containing protein [Colletotrichum fioriniae PJ7]	fungal specific transcription factor [Colletotrichum higginsianum]
GLRG_00883		cyto_nucl						233				NOT UNIQUE	contig00122	hypothetical protein CFIO01_05347 [Colletotrichum fioriniae PJ7]	hypothetical protein CSUB01_09140 [Colletotrichum sublineola]
GLRG_00884	PF07287 Protein of unknown function (DUF1446)	cytosol						255				NOT UNIQUE	contig00122	hypothetical protein CFIO01_05347 [Colletotrichum fioriniae PJ7]	hypothetical protein CSUB01_09140 [Colletotrichum sublineola]
GLRG_00886		nuclear						727		3.24421		NOT UNIQUE	contig00122	hypothetical protein W97_03886 [Coniosporium apollinis CBS 100218]	putative pfs domain-containing protein [Colletotrichum sublineola]
GLRG_00887		cytosol						316		3.58215		UNIQUE	contig00122	kinesin light [Colletotrichum gloeosporioides Nara gc5]	putative pfs domain-containing protein [Colletotrichum sublineola]
GLRG_00888		nuclear						216				NOT UNIQUE	contig00122	hypothetical protein CFIO01_06737 [Colletotrichum fioriniae PJ7]	hypothetical protein CSUB01_09137 [Colletotrichum sublineola]
GLRG_00889		nuclear						251				NOT UNIQUE	contig00122	hypothetical protein Cob_11610 [Colletotrichum orbiculare MAFF 240422]	hypothetical protein CSUB01_09136 [Colletotrichum sublineola]
GLRG_00890		extracellular						121	2.80439	2.87173		NOT UNIQUE	contig00124	hypothetical protein CFIO01_06739 [Colletotrichum fioriniae PJ7]	hypothetical protein CFIO01_06739 [Colletotrichum fioriniae PJ7]
GLRG_00891	PF03403 Platelet-activating factor acetylhydrolase, isoform II	mitochondria						493				NOT UNIQUE	contig00124	PAF-acetylhydrolase family member [Colletotrichum fioriniae PJ7]	PAF-acetylhydrolase family member [Colletotrichum fioriniae PJ7]
GLRG_00892	PF01083 Cutinase	extracellular	PHI:69|Q00298|CUTA|40559|Botrytis cinerea|unaffected pathogenicity	Effector probability=0.832	CE5			231		-3.23766	-3.35718	UNIQUE	contig00124	cutinase [Colletotrichum fioriniae PJ7]	cutinase [Colletotrichum higginsianum]
GLRG_00893		nuclear						175				UNIQUE	contig00124		hypothetical protein CH063_14252 [Colletotrichum higginsianum]
GLRG_00894	PF14534 Domain of unknown function (DUF4440)	cyto_nucl						141				NOT UNIQUE	contig00124	hypothetical protein CFIO01_06744 [Colletotrichum fioriniae PJ7]	hypothetical protein CSUB01_08336 [Colletotrichum sublineola]
GLRG_00895		nuclear						257		7.34577	2.84995	NOT UNIQUE	contig00124	catalase [Colletotrichum fioriniae PJ7]	putative catalase [Colletotrichum sublineola]
GLRG_00896		mitochondria						324				NOT UNIQUE	contig00124	hypothetical protein CFIO01_06736 [Colletotrichum fioriniae PJ7]	hypothetical protein CH063_11672 [Colletotrichum higginsianum]
GLRG_00897		mitochondria						221				NOT UNIQUE	contig00124	hypothetical protein CGLO_13856 [Colletotrichum gloeosporioides Cg-14]	hypothetical protein CSUB01_08333 [Colletotrichum sublineola]
GLRG_00898	PF07690 Major Facilitator Superfamily	plasma membrane	PHI:1662|I1REJ1|GzCCHC002|5518|Fusarium graminearum (related: Gibberella zeae)|reduced virulence			gnl|TC-DB|P53322 2.A.1.14.11 High-affinity nicotinic acid transporter (Nicotinic acid permease) - Saccharomyces cerevisiae (Baker's yeast).		499				NOT UNIQUE	contig00124	major facilitator superfamily transporter [Colletotrichum gloeosporioides Cg-14]	putative major facilitator superfamily transporter [Colletotrichum sublineola]
GLRG_00899		extracellular		Effector probability=0.966				148	-4.18882	-6.35227		NOT UNIQUE	contig00124	hypothetical protein Cob_00178 [Colletotrichum orbiculare MAFF 240422]	putative major facilitator superfamily transporter [Colletotrichum sublineola]
GLRG_00900	PF00850 Histone deacetylase domain	cytosol	PHI:216|Q9C1C6|HDC1|5017|Cochliobolus carbonum|effector (plant avirulence determinant)					680				NOT UNIQUE	contig00124	histone deacetylase [Colletotrichum fioriniae PJ7]	histone deacetylase [Colletotrichum fioriniae PJ7]
GLRG_00901	PF01398 JAB1/Mov34/MPN/PAD-1 ubiquitin protease	nuclear						338				NOT UNIQUE	contig00124	Mov34/MPN/PAD-1 family protein, partial [Colletotrichum fioriniae PJ7]	Mov34/MPN/PAD-1 family protein, partial [Colletotrichum fioriniae PJ7]
GLRG_00902		mitochondria						339				NOT UNIQUE	contig00124	hypothetical protein CFIO01_06733 [Colletotrichum fioriniae PJ7]	hypothetical protein CSUB01_08329 [Colletotrichum sublineola]
GLRG_00904	PF05577 Serine carboxypeptidase S28	extracellular						566	4.39361	6.46695	2.07334	NOT UNIQUE	contig00124	serine carboxypeptidase S28 [Colletotrichum fioriniae PJ7]	putative serine carboxypeptidase S28 [Colletotrichum sublineola]
GLRG_00905	PF00903 Glyoxalase/Bleomycin resistance protein/Dioxygenase superfamily	nuclear						180		-4.68022		NOT UNIQUE	contig00124	glyoxalase/Bleomycin resistance protein/Dioxygenase [Colletotrichum fioriniae PJ7]	putative glyoxalase/Bleomycin resistance protein/Dioxygenase superfamily protein [Colletotrichum sublineola]
GLRG_00906	PF03443 Glycosyl hydrolase family 61	extracellular	PHI:3216|G4MVX4|MoCDIP4|318829|Magnaporthe oryzae|unaffected pathogenicity		AA9			330	2.81199			NOT UNIQUE	contig00124	murein transglycosylase [Fusarium oxysporum f. sp. vasinfectum 25433]	putative fungal cellulose binding domain-containing protein [Colletotrichum sublineola]
GLRG_00907	PF01569 PAP2 superfamily	plasma membrane	PHI:2563|Q5AH74|DPP3|5476|Candida albicans|unaffected pathogenicity					393		7.10923	3.64749	NOT UNIQUE	contig00124	PAP2 superfamily protein [Colletotrichum fioriniae PJ7]	PAP2 superfamily protein [Colletotrichum higginsianum]
GLRG_00909	PF04082 Fungal specific transcription factor domain	nuclear	PHI:1983|I1RB90|GzZC298|5518|Fusarium graminearum (related: Gibberella zeae)|mixed outcome					959				NOT UNIQUE	contig00124	fungal specific transcription factor domain-containing protein [Colletotrichum fioriniae PJ7]	fungal specific transcription factor [Colletotrichum higginsianum]
GLRG_00911		extracellular		Effector probability=0.998				98				UNIQUE	contig00126		hypothetical protein CH063_04125 [Colletotrichum higginsianum]
GLRG_00912		nuclear						162				NOT UNIQUE	contig00126	hypothetical protein Cob_07169 [Colletotrichum orbiculare MAFF 240422]	hypothetical protein CSUB01_12360 [Colletotrichum sublineola]
GLRG_00919	PF08659 KR domain	mitochondria	PHI:255|Q9Y8A2|FUM1 (FUM5)|5127|Gibberella fujikuroi (related: Fusarium fujikuroi)|reduced virulence				Cluster 2	944	-4.85613	-4.64637		NOT UNIQUE	contig00131	hypothetical protein CGLO_09370 [Colletotrichum gloeosporioides Cg-14]	hypothetical protein CGLO_09370 [Colletotrichum gloeosporioides Cg-14]
GLRG_00922		cyto_nucl			CBM50			253				NOT UNIQUE	contig00131	hypothetical protein EPUS_06361 [Endocarpon pusillum Z07020]	hypothetical protein EPUS_06361 [Endocarpon pusillum Z07020]
GLRG_00923		extracellular						263				NOT UNIQUE	contig00131	hypothetical protein SAPIO_CDS6608 [Pseudallescheria apiosperma]	hypothetical protein SAPIO_CDS6608 [Pseudallescheria apiosperma]
GLRG_00926	PF13520 Amino acid permease	plasma membrane				gnl|TC-DB|P50276 2.A.3.8.4 High affinity methionine permease - Saccharomyces cerevisiae (Baker's yeast).		509				NOT UNIQUE	contig00134	methionine permease [Colletotrichum fioriniae PJ7]	methionine permease [Colletotrichum orbiculare MAFF 240422]
GLRG_00928		cytosol	PHI:2419|I1RKF3|CID1|5518|Fusarium graminearum (related: Gibberella zeae)|reduced virulence					375				NOT UNIQUE	contig00134	cyclin ccl1 [Colletotrichum fioriniae PJ7]	cyclin ccl1 [Colletotrichum gloeosporioides Cg-14]
GLRG_00929	PF03114 BAR domain	nuclear				gnl|TC-DB|Q62420 8.A.34.1.1 Endophilin-A1 - Mus musculus (Mouse).		418				NOT UNIQUE	contig00134	BAR domain-containing protein [Colletotrichum fioriniae PJ7]	BAR domain-containing protein [Colletotrichum higginsianum]
GLRG_00930	PF13091 PLD-like domain	nuclear						498				NOT UNIQUE	contig00134	hypothetical protein CFIO01_09345 [Colletotrichum fioriniae PJ7]	hypothetical protein CGLO_13509 [Colletotrichum gloeosporioides Cg-14]
GLRG_00931	PF06283 Trehalose utilisation	cyto_mito						259				NOT UNIQUE	contig00134	glycosyl hydrolase [Colletotrichum fioriniae PJ7]	putative glycosyl hydrolase [Colletotrichum sublineola]
GLRG_00932	PF00246 Zinc carboxypeptidase	extracellular						448	2.87084	5.06487	2.19403	NOT UNIQUE	contig00134	zinc carboxypeptidase [Colletotrichum fioriniae PJ7]	peptidase m14 [Colletotrichum orbiculare MAFF 240422]
GLRG_00933	PF00664 ABC transporter transmembrane region	plasma membrane	PHI:3924|I1S2J9|FgABC1|5518|Fusarium graminearum (related: Gibberella zeae)|chemistry target: resistance to chemical			gnl|TC-DB|P33527 3.A.1.208.8 Multidrug resistance-associated protein 1 - Homo sapiens (Human).		549				UNIQUE	contig00134	ABC transporter, putative [Cordyceps militaris CM01]	ABC transporter [Colletotrichum higginsianum]
GLRG_00934	PF00909 Ammonium Transporter Family	plasma membrane	PHI:2710|H8ZZ79|mepB|474922|Colletotrichum gloeosporioides (related: Glomerella cingulata)|loss of pathogenicity			gnl|TC-DB|Q8NKD5 1.A.11.3.3 Ammonium transporter - Hebeloma cylindrosporum.		483		2.82872		NOT UNIQUE	contig00134	ammonium transporter [Colletotrichum fioriniae PJ7]	ammonium transporter mep2 [Colletotrichum orbiculare MAFF 240422]
GLRG_00935	PF00106 short chain dehydrogenase	cytosol	PHI:5271|Q8Y0J2|fabG1|305|Ralstonia solanacearum|loss of pathogenicity					256	3.23279	3.38004		UNIQUE	contig00134	hypothetical protein CGLO_01884 [Colletotrichum gloeosporioides Cg-14]	short-chain dehydrogenase [Colletotrichum higginsianum]
GLRG_00946		nuclear						52				UNIQUE	contig00134
GLRG_00947		mitochondria						88				UNIQUE	contig00134	flavin-containing monooxygenase [Colletotrichum fioriniae PJ7]	flavin-containing monooxygenase [Colletotrichum fioriniae PJ7]
GLRG_00955		cyto_nucl						63				UNIQUE	contig00134	Lcc2 [Colletotrichum fioriniae PJ7]	Lcc2 [Colletotrichum higginsianum]
GLRG_00961		nuclear						99				UNIQUE	contig00134
GLRG_00962		cytosol						123				UNIQUE	contig00134
GLRG_00967		plasma membrane						255				UNIQUE	contig00134	hypothetical protein CGLO_03109 [Colletotrichum gloeosporioides Cg-14]	hypothetical protein CGLO_03109 [Colletotrichum gloeosporioides Cg-14]
GLRG_00974		nuclear						402				UNIQUE	contig00134	hypothetical protein PFICI_02684 [Pestalotiopsis fici W106-1]	hypothetical protein PFICI_02684 [Pestalotiopsis fici W106-1]
GLRG_00975	PF00561 alpha/beta hydrolase fold	cytosol	PHI:3391|W7N293|FVEG_12519|117187|Fusarium verticillioides|effector (plant avirulence determinant)		CE1			362		2.58554		NOT UNIQUE	contig00134	hypothetical protein CFIO01_02619 [Colletotrichum fioriniae PJ7]	hypothetical protein CFIO01_02619 [Colletotrichum fioriniae PJ7]
GLRG_00976		nuclear						308				NOT UNIQUE	contig00134		hypothetical protein CSUB01_04664 [Colletotrichum sublineola]
GLRG_00978		plasma membrane	PHI:2165|G4N3R9|PTH11|318829|Magnaporthe oryzae|loss of pathogenicity					358	9.0828	10.9119		NOT UNIQUE	contig00134	integral membrane protein [Colletotrichum fioriniae PJ7]	putative integral membrane protein [Colletotrichum sublineola]
GLRG_00979	PF12697 Alpha/beta hydrolase family	extracellular			CE1			341	7.63197	8.96397		NOT UNIQUE	contig00134	hypothetical protein CFIO01_02641 [Colletotrichum fioriniae PJ7]	alpha beta hydrolase fold protein [Colletotrichum gloeosporioides Nara gc5]
GLRG_00981	PF12796 Ankyrin repeats (3 copies)	cytosol				gnl|TC-DB|Q01484 8.A.28.1.1 Ankyrin-2 - Homo sapiens (Human).		177				NOT UNIQUE	contig00134	multiple ankyrin repeats single kh domain-containing protein [Colletotrichum gloeosporioides Nara gc5]	putative ankyrin repeat protein [Colletotrichum sublineola]
GLRG_00982	PF07061 Swi5	nuclear						101				NOT UNIQUE	contig00134	hypothetical protein CGLO_01027 [Colletotrichum gloeosporioides Cg-14]	duf1337 domain-containing protein [Colletotrichum gloeosporioides Nara gc5]
GLRG_00983	PF00572 Ribosomal protein L13	nuclear						203				NOT UNIQUE	contig00134	ribosomal protein L13 [Colletotrichum fioriniae PJ7]	ribosomal protein L13 [Colletotrichum fioriniae PJ7]
GLRG_00984	PF02179 BAG domain	mitochondria	PHI:1423|I1S2R1|GzC2H091|5518|Fusarium graminearum (related: Gibberella zeae)|increased virulence (hypervirulence)					324				NOT UNIQUE	contig00134	BAG domain-containing protein [Colletotrichum fioriniae PJ7]	BAG domain-containing protein [Colletotrichum higginsianum]
GLRG_00985	PF00462 Glutaredoxin	nuclear						107				NOT UNIQUE	contig00134	glutaredoxin [Colletotrichum fioriniae PJ7]	putative glutaredoxin [Colletotrichum sublineola]
GLRG_00986	PF02431 Chalcone-flavanone isomerase	mitochondria						440				NOT UNIQUE	contig00134	chalcone-flavanone isomerase [Colletotrichum fioriniae PJ7]	chalcone-flavanone isomerase [Colletotrichum higginsianum]
GLRG_00987	PF12937 F-box-like	nuclear	PHI:733|I1REK5|FBP1|5518|Fusarium graminearum (related: Gibberella zeae)|reduced virulence					784				NOT UNIQUE	contig00134	F-box domain-containing protein [Colletotrichum fioriniae PJ7]	ubiquitin ligase complex f-box protein [Colletotrichum gloeosporioides Nara gc5]
GLRG_00988	PF00929 Exonuclease	mitochondria	PHI:1554|I1RC64|GzMyb018|5518|Fusarium graminearum (related: Gibberella zeae)|effector (plant avirulence determinant)					478				NOT UNIQUE	contig00134	RNA exonuclease [Colletotrichum fioriniae PJ7]	putative exonuclease [Colletotrichum sublineola]
GLRG_00989		mitochondria						459				NOT UNIQUE	contig00134	geranylgeranyl pyrophosphate synthetase [Colletotrichum fioriniae PJ7]	geranylgeranyl pyrophosphate synthetase [Colletotrichum gloeosporioides Nara gc5]
GLRG_00990	PF13087 AAA domain	mitochondria	PHI:1681|I1REN7|GzNF001|5518|Fusarium graminearum (related: Gibberella zeae)|reduced virulence			gnl|TC-DB|O69733 9.A.25.1.1 Uncharacterized protein Rv3868/MT3981 OS=Mycobacterium tuberculosis GN=Rv3868 PE=3 SV=1		2284				NOT UNIQUE	contig00134	ATPase protein [Beauveria bassiana ARSEF 2860]	putative ATPase [Colletotrichum sublineola]
GLRG_00991	PF12296 Hydrophobic surface binding protein A	extracellular						325	-3.77466	-6.21664	-2.44198	NOT UNIQUE	contig00134	hypothetical protein CFIO01_02628 [Colletotrichum fioriniae PJ7]	hypothetical protein CH063_15975 [Colletotrichum higginsianum]
GLRG_00992	PF00891 O-methyltransferase	cytoskeleton	PHI:1051|Q2I0M6|CTB3|29003|Cercospora nicotianae|loss of pathogenicity					397				NOT UNIQUE	contig00134	O-methyltransferase [Colletotrichum fioriniae PJ7]	O-methyltransferase [Colletotrichum fioriniae PJ7]
GLRG_00993	PF13738 Pyridine nucleotide-disulphide oxidoreductase	cytosol	PHI:2289|B1GVX4|BcBOA2|40559|Botrytis cinerea|reduced virulence					537				NOT UNIQUE	contig00134	hypothetical protein CFIO01_02626 [Colletotrichum fioriniae PJ7]	hypothetical protein A1Q2_06676 [Trichosporon asahii var. asahii CBS 8904]
GLRG_00994	PF09351 Domain of unknown function (DUF1993)	cytosol						174				NOT UNIQUE	contig00134	hypothetical protein CFIO01_02625 [Colletotrichum fioriniae PJ7]	hypothetical protein CFIO01_02625 [Colletotrichum fioriniae PJ7]
GLRG_00996		mitochondria	PHI:1981|I1RIY9|GzZC296|5518|Fusarium graminearum (related: Gibberella zeae)|mixed outcome					416				NOT UNIQUE	contig00134	fungal specific transcription factor [Colletotrichum fioriniae PJ7]	putative fungal specific transcription factor [Colletotrichum sublineola]
GLRG_00997	PF00732 GMC oxidoreductase	cytosol	PHI:199|Q9P304|AOX1|5499|Cladosporium fulvum|reduced virulence		AA3			613	4.20253	4.37006		NOT UNIQUE	contig00134	GMC oxidoreductase [Colletotrichum fioriniae PJ7]	GMC oxidoreductase [Colletotrichum fioriniae PJ7]
GLRG_00998	PF00083 Sugar (and other) transporter	plasma membrane	PHI:2968|J9VQA5|Hxs1|5207|Cryptococcus neoformans|reduced virulence			gnl|TC-DB|Q64L87 2.A.1.1.40 Xylhp (Fragment) - Debaryomyces hansenii (Yeast) (Torulaspora hansenii).		193				NOT UNIQUE	contig00134	quinate permease [Colletotrichum fioriniae PJ7]	putative quinate permease [Colletotrichum sublineola]
GLRG_00999	PF00083 Sugar (and other) transporter	plasma membrane	PHI:2968|J9VQA5|Hxs1|5207|Cryptococcus neoformans|reduced virulence			gnl|TC-DB|Q64L87 2.A.1.1.40 Xylhp (Fragment) - Debaryomyces hansenii (Yeast) (Torulaspora hansenii).		313				NOT UNIQUE	contig00135	quinate permease [Colletotrichum fioriniae PJ7]	putative quinate permease [Colletotrichum sublineola]
GLRG_01000	PF01937 Protein of unknown function DUF89	cytosol						469		-2.17735		NOT UNIQUE	contig00136	hypothetical protein CFIO01_02660 [Colletotrichum fioriniae PJ7]	hypothetical protein CGLO_08368 [Colletotrichum gloeosporioides Cg-14]
GLRG_01001		mitochondria						81				NOT UNIQUE	contig00136
GLRG_01002		extracellular		Effector probability=0.564				185		2.67578		UNIQUE	contig00136	hypothetical protein CFIO01_02662 [Colletotrichum fioriniae PJ7]	hypothetical protein CSUB01_04641 [Colletotrichum sublineola]
GLRG_01003		nuclear						167				UNIQUE	contig00143
GLRG_01004		plasma membrane						241				NOT UNIQUE	contig00143	glycoside hydrolase [Colletotrichum gloeosporioides Nara gc5]	hypothetical protein CSUB01_12061 [Colletotrichum sublineola]
GLRG_01005	PF07690 Major Facilitator Superfamily	plasma membrane	PHI:1662|I1REJ1|GzCCHC002|5518|Fusarium graminearum (related: Gibberella zeae)|reduced virulence			gnl|TC-DB|O43000 2.A.1.14.17 Pantothenate transporter liz1 - Schizosaccharomyces pombe (Fission yeast).		488	6.20831	8.95937	2.75106	NOT UNIQUE	contig00143	major facilitator superfamily transporter [Colletotrichum fioriniae PJ7]	hypothetical protein FOXB_10274 [Fusarium oxysporum Fo5176]
GLRG_01006	PF05730 CFEM domain	extracellular	PHI:1093|I1REI8|FGSG_02077|5518|Fusarium graminearum (related: Gibberella zeae)|unaffected pathogenicity					177				NOT UNIQUE	contig00143	CFEM domain-containing protein [Colletotrichum fioriniae PJ7]	CFEM domain-containing protein [Colletotrichum fioriniae PJ7]
GLRG_01007	PF05572 Pregnancy-associated plasma protein-A	cytosol	PHI:479|C5P3X6|MEP1|199306|Coccidioides posadasii|loss of pathogenicity					512				NOT UNIQUE	contig00143	hypothetical protein CFIO01_02670 [Colletotrichum fioriniae PJ7]	metalloprotease [Colletotrichum orbiculare MAFF 240422]
GLRG_01008	PF00724 NADH:flavin oxidoreductase / NADH oxidase family	cytosol						376	2.71819	2.83013		NOT UNIQUE	contig00143	hypothetical protein PFICI_01640 [Pestalotiopsis fici W106-1]	putative NADH:flavin oxidoreductase/NADH oxidase [Colletotrichum sublineola]
GLRG_01009		extracellular						559				NOT UNIQUE	contig00143	hypothetical protein CFIO01_02671 [Colletotrichum fioriniae PJ7]	hypothetical protein CSUB01_06647 [Colletotrichum sublineola]
GLRG_01010	PF02777 Iron/manganese superoxide dismutases, C-terminal domain	cytosol	PHI:410|Q5IFQ6|SOD2|5207|Cryptococcus neoformans|unaffected pathogenicity					209				NOT UNIQUE	contig00143	manganese-superoxide dismutase [Colletotrichum orbiculare MAFF 240422]	putative iron/manganese superoxide dismutase [Colletotrichum sublineola]
GLRG_01011		nuclear						155		-2.04988		NOT UNIQUE	contig00143	hypothetical protein CFIO01_02673 [Colletotrichum fioriniae PJ7]	hypothetical protein CSUB01_06645 [Colletotrichum sublineola]
GLRG_01012		mitochondria						89				NOT UNIQUE	contig00143	hypothetical protein CFIO01_02678 [Colletotrichum fioriniae PJ7]	hypothetical protein CGLO_11345 [Colletotrichum gloeosporioides Cg-14]
GLRG_01013	PF02668 Taurine catabolism dioxygenase TauD, TfdA family	cyto_nucl						407		2.54139		NOT UNIQUE	contig00143	TfdA family Taurine catabolism dioxygenase TauD [Colletotrichum fioriniae PJ7]	TfdA family Taurine catabolism dioxygenase TauD [Colletotrichum gloeosporioides Cg-14]
GLRG_01014	PF13520 Amino acid permease	plasma membrane				gnl|TC-DB|P50276 2.A.3.8.4 High affinity methionine permease - Saccharomyces cerevisiae (Baker's yeast).		600	4.93777	7.69679	2.75902	NOT UNIQUE	contig00143	high-affinity methionine permease [Colletotrichum gloeosporioides Cg-14]	high-affinity methionine permease [Colletotrichum gloeosporioides Cg-14]
GLRG_01016		mitochondria						163	4.18033			UNIQUE	contig00143
GLRG_01019		cytosol						201		-8.6844	-6.43015	NOT UNIQUE	contig00143	hypothetical protein CFIO01_02680 [Colletotrichum fioriniae PJ7]	hypothetical protein CSUB01_06658 [Colletotrichum sublineola]
GLRG_01020		extracellular						226		-3.39551		NOT UNIQUE	contig00143	hypothetical protein CGLO_17708 [Colletotrichum gloeosporioides Cg-14]	hypothetical protein CSUB01_06659 [Colletotrichum sublineola]
GLRG_01021	PF04116 Fatty acid hydroxylase superfamily	plasma membrane						305				NOT UNIQUE	contig00143	fatty acid hydroxylase [Colletotrichum fioriniae PJ7]	c-4 methylsterol oxidase [Colletotrichum gloeosporioides Nara gc5]
GLRG_01022		nuclear						410				NOT UNIQUE	contig00143	hypothetical protein CFIO01_02683 [Colletotrichum fioriniae PJ7]	hypothetical protein CSUB01_06661 [Colletotrichum sublineola]
GLRG_01023	PF01490 Transmembrane amino acid transporter protein	plasma membrane				gnl|TC-DB|P38680 2.A.18.4.1 N amino acid transport system protein (Methyltryptophan resistance protein) - Neurospora crassa.		530				NOT UNIQUE	contig00143	transmembrane amino acid transporter [Colletotrichum fioriniae PJ7]	putative transmembrane amino acid transporter [Colletotrichum sublineola]
GLRG_01025	PF14330 Domain of unknown function (DUF4387)	mitochondria						114				NOT UNIQUE	contig00143	hypothetical protein CFIO01_10009 [Colletotrichum fioriniae PJ7]	hypothetical protein CSUB01_06664 [Colletotrichum sublineola]
GLRG_01026		cytosol						426				NOT UNIQUE	contig00143	hypothetical protein CFIO01_10009 [Colletotrichum fioriniae PJ7]	hypothetical protein CGLO_12086 [Colletotrichum gloeosporioides Cg-14]
GLRG_01027	PF00083 Sugar (and other) transporter	plasma membrane	PHI:1094|I1RL30|FGSG_04610|5518|Fusarium graminearum (related: Gibberella zeae)|unaffected pathogenicity			gnl|TC-DB|P15685 2.A.1.1.10 Maltose permease MAL6T (Maltose transport protein MAL6T) - Saccharomyces cerevisiae (Baker's yeast).		563				NOT UNIQUE	contig00143	hypothetical protein CFIO01_10008 [Colletotrichum fioriniae PJ7]	hypothetical protein CH063_08029 [Colletotrichum higginsianum]
GLRG_01028	PF00083 Sugar (and other) transporter	plasma membrane	PHI:4024|G4N740|MoST1|318829|Magnaporthe oryzae|reduced virulence			gnl|TC-DB|P07921 2.A.1.1.9 Lactose permease - Kluyveromyces lactis (Yeast).		544	8.64553	12.0407	3.39513	NOT UNIQUE	contig00143	hypothetical protein CGLO_12088 [Colletotrichum gloeosporioides Cg-14]	hypothetical protein CGLO_12088 [Colletotrichum gloeosporioides Cg-14]
GLRG_01029	PF01494 FAD binding domain	cytosol	PHI:413|Q5GFD3|MPD1|13684|Parastagonospora nodorum|unaffected pathogenicity					465				NOT UNIQUE	contig00143	FAD binding domain-containing protein [Colletotrichum fioriniae PJ7]	FAD binding domain-containing protein [Colletotrichum fioriniae PJ7]
GLRG_01030	PF03446 NAD binding domain of 6-phosphogluconate dehydrogenase	mitochondria						349				NOT UNIQUE	contig00143	hypothetical protein CGLO_09792 [Colletotrichum gloeosporioides Cg-14]	hypothetical protein CH063_00423 [Colletotrichum higginsianum]
GLRG_01031		extracellular						160				UNIQUE	contig00143
GLRG_01032	PF03169 OPT oligopeptide transporter protein	plasma membrane	PHI:2976|C6ZRH8|CgOPT1|474922|Colletotrichum gloeosporioides (related: Glomerella cingulata)|reduced virulence			gnl|TC-DB|Q06593 2.A.67.1.4 SIMILAR TO S. CEREVISIAE HYPOTHETICAL PROTEIN HRD799 - Saccharomyces cerevisiae (Baker's yeast).		849				NOT UNIQUE	contig00143	OPT oligopeptide transporter [Colletotrichum fioriniae PJ7]	putative OPT oligopeptide transporter [Colletotrichum sublineola]
GLRG_01033		cytosol	PHI:1812|I1RV71|GzZC127|5518|Fusarium graminearum (related: Gibberella zeae)|reduced virulence					463				NOT UNIQUE	contig00143	hypothetical protein CFIO01_09997 [Colletotrichum fioriniae PJ7]	hypothetical protein CSUB01_04890 [Colletotrichum sublineola]
GLRG_01034		cyto_nucl						86		6.56076	4.35426	UNIQUE	contig00143	hypothetical protein FVEG_09900 [Fusarium verticillioides 7600]	hypothetical protein FVEG_09900 [Fusarium verticillioides 7600]
GLRG_01036		cytosol						399				UNIQUE	contig00143	hypothetical protein CGLO_09800 [Colletotrichum gloeosporioides Cg-14]	hypothetical protein CGLO_09800 [Colletotrichum gloeosporioides Cg-14]
GLRG_01037		extracellular		Effector probability=0.986				128	-5.23935	-6.78377		NOT UNIQUE	contig00143	hypothetical protein CFIO01_09993 [Colletotrichum fioriniae PJ7]	hypothetical protein CFIO01_09993 [Colletotrichum fioriniae PJ7]
GLRG_01038	PF10257 Retinoic acid induced 16-like protein	nuclear						981				NOT UNIQUE	contig00143	hypothetical protein CFIO01_09992 [Colletotrichum fioriniae PJ7]	hypothetical protein CSUB01_04894 [Colletotrichum sublineola]
GLRG_01039		nuclear						69				UNIQUE	contig00144
GLRG_01040		plasma membrane						203				UNIQUE	contig00144
GLRG_01041		extracellular						182				UNIQUE	contig00145
GLRG_01042		extracellular		Effector probability=1				108				UNIQUE	contig00145
GLRG_01043		extracellular		Effector probability=0.983				187				UNIQUE	contig00145
GLRG_01044		nuclear						489				UNIQUE	contig00145	hypothetical protein Cob_00445 [Colletotrichum orbiculare MAFF 240422]	hypothetical protein CSUB01_04897 [Colletotrichum sublineola]
GLRG_01045	PF03372 Endonuclease/Exonuclease/phosphatase family	plasma membrane						1023				NOT UNIQUE	contig00145	endonuclease/Exonuclease/phosphatase [Colletotrichum fioriniae PJ7]	putative endonuclease/Exonuclease/phosphatase [Colletotrichum sublineola]
GLRG_01046	PF06058 Dcp1-like decapping family	mitochondria				gnl|TC-DB|Q9NPI6 3.A.18.1.1 mRNA-decapping enzyme 1A - Homo sapiens (Human).		241				NOT UNIQUE	contig00145	Dcp1-like decapping family protein [Colletotrichum gloeosporioides Cg-14]	Dcp1-like decapping family protein [Colletotrichum higginsianum]
GLRG_01047	PF03114 BAR domain	nuclear				gnl|TC-DB|P25343 8.A.34.2.1 Reduced viability upon starvation protein 161 - Saccharomyces cerevisiae (Baker's yeast).		221				NOT UNIQUE	contig00145	hob3 [Colletotrichum fioriniae PJ7]	putative hob3 [Colletotrichum sublineola]
GLRG_01048	PF01195 Peptidyl-tRNA hydrolase	mitochondria						201				NOT UNIQUE	contig00145	peptidyl-tRNA hydrolase [Colletotrichum fioriniae PJ7]	peptidyl-tRNA hydrolase [Colletotrichum higginsianum]
GLRG_01049	PF04055 Radical SAM superfamily	mitochondria	PHI:3138|I1REF2|ELP3|5518|Fusarium graminearum (related: Gibberella zeae)|mixed outcome					576				NOT UNIQUE	contig00145	hypothetical protein CGLO_06412 [Colletotrichum gloeosporioides Cg-14]	putative histone acetyltransferase protein [Togninia minima UCRPA7]
GLRG_01050	PF02629 CoA binding domain	mitochondria						334				NOT UNIQUE	contig00145	succinate-CoA ligase [Colletotrichum fioriniae PJ7]	succinyl-CoA ligase subunit alpha [Colletotrichum higginsianum]
GLRG_01051	PF00179 Ubiquitin-conjugating enzyme	cytosol				gnl|TC-DB|P29340 3.A.20.1.1 Ubiquitin-conjugating enzyme E2-21 kDa OS=Saccharomyces cerevisiae GN=PEX4 PE=1 SV=1		237				NOT UNIQUE	contig00145	ubiquitin-conjugating enzyme [Colletotrichum gloeosporioides Cg-14]	ubiquitin-conjugating enzyme [Colletotrichum higginsianum]
GLRG_01052	PF00004 ATPase family associated with various cellular activities (AAA)	nuclear	PHI:1566|I1RC95|GzOB006|5518|Fusarium graminearum (related: Gibberella zeae)|effector (plant avirulence determinant)			gnl|TC-DB|P25694 3.A.16.1.2 Cell division control protein 48 - Saccharomyces cerevisiae (Baker's yeast).		452				NOT UNIQUE	contig00145	26S proteasome subunit P45 family protein [Colletotrichum fioriniae PJ7]	hypothetical protein FOXB_01701 [Fusarium oxysporum Fo5176]
GLRG_01053	PF04366 Family of unknown function (DUF500)	nuclear						405				NOT UNIQUE	contig00146	hypothetical protein CFIO01_04016 [Colletotrichum fioriniae PJ7]	hypothetical protein CSUB01_04906 [Colletotrichum sublineola]
GLRG_01055		plasma membrane						170				NOT UNIQUE	contig00146	hypothetical protein CFIO01_04014 [Colletotrichum fioriniae PJ7]	hypothetical protein CH063_04741 [Colletotrichum higginsianum]
GLRG_01056	PF03798 TLC domain	plasma membrane						174				NOT UNIQUE	contig00148	longevity-assurance protein [Colletotrichum gloeosporioides Nara gc5]	putative TLC domain-containing protein [Colletotrichum sublineola]
GLRG_01057	PF00091 Tubulin/FtsZ family, GTPase domain	nuclear	PHI:823|P53376|beta-tubulin|38038|Rhynchosporium secalis|lethal					446				NOT UNIQUE	contig00148	tubulin/FtsZ family protein [Colletotrichum fioriniae PJ7]	tubulin beta-1 chain [Colletotrichum higginsianum]
GLRG_01058	PF00188 Cysteine-rich secretory protein family	extracellular	PHI:184|Q9HFZ2|RBT4|5476|Candida albicans|effector (plant avirulence determinant)			gnl|TC-DB|Q7T1K6 8.B.9.1.2 Natrin-1 OS=Naja atra PE=1 SV=1		265				UNIQUE	contig00148	hypothetical protein CFIO01_04011 [Colletotrichum fioriniae PJ7]	putative SCP-like extracellular protein [Colletotrichum sublineola]
GLRG_01059	PF11951 Fungal specific transcription factor domain	mitochondria						454				NOT UNIQUE	contig00148	C6 zinc finger domain-containing protein [Colletotrichum fioriniae PJ7]	C6 zinc finger domain-containing protein [Colletotrichum fioriniae PJ7]
GLRG_01060		plasma membrane	PHI:2165|G4N3R9|PTH11|318829|Magnaporthe oryzae|loss of pathogenicity					370	2.02208	2.78492		NOT UNIQUE	contig00148	hypothetical protein CFIO01_04008 [Colletotrichum fioriniae PJ7]	hypothetical protein CSUB01_04914, partial [Colletotrichum sublineola]
GLRG_01061	PF00732 GMC oxidoreductase	extracellular	PHI:199|Q9P304|AOX1|5499|Cladosporium fulvum|reduced virulence		AA3			609		2.51109		NOT UNIQUE	contig00148	GMC oxidoreductase [Colletotrichum fioriniae PJ7]	choline dehydrogenase [Colletotrichum orbiculare MAFF 240422]
GLRG_01062	PF00732 GMC oxidoreductase	extracellular	PHI:3865|A3RH09|GOX2|27334|Penicillium expansum|reduced virulence		AA8			787				NOT UNIQUE	contig00148	hypothetical protein CFIO01_04006 [Colletotrichum fioriniae PJ7]	cellobiose dehydrogenase [Colletotrichum orbiculare MAFF 240422]
GLRG_01063		plasma membrane						461		-3.59854	-2.47244	NOT UNIQUE	contig00148	hypothetical protein CFIO01_04004 [Colletotrichum fioriniae PJ7]	hypothetical protein CSUB01_10630 [Colletotrichum sublineola]
GLRG_01066	PF01513 ATP-NAD kinase	mitochondria						466				NOT UNIQUE	contig00148	ATP-NAD kinase [Colletotrichum gloeosporioides Cg-14]	mitochondrial nadh kinase [Colletotrichum gloeosporioides Nara gc5]
GLRG_01067		nuclear						216				UNIQUE	contig00148	hypothetical protein CGLO_15146 [Colletotrichum gloeosporioides Cg-14]	hypothetical protein CH063_00529 [Colletotrichum higginsianum]
GLRG_01068	PF01565 FAD binding domain	extracellular	PHI:716|Q2VLJ1|ZEB1|5518|Fusarium graminearum (related: Gibberella zeae)|reduced virulence		AA7			597		-3.42347	-2.63279	NOT UNIQUE	contig00148	FAD binding domain-containing protein [Colletotrichum fioriniae PJ7]	FAD binding domain-containing protein [Colletotrichum orbiculare MAFF 240422]
GLRG_01069	PF10282 Lactonase, 7-bladed beta-propeller	extracellular						386		3.55382	2.1256	NOT UNIQUE	contig00148	hypothetical protein CFIO01_03982 [Colletotrichum fioriniae PJ7]	hypothetical protein CFIO01_03982 [Colletotrichum fioriniae PJ7]
GLRG_01071	PF03372 Endonuclease/Exonuclease/phosphatase family	extracellular						308	8.77029	8.95788		NOT UNIQUE	contig00148	endonuclease/Exonuclease/phosphatase [Colletotrichum fioriniae PJ7]	putative endonuclease/Exonuclease/phosphatase [Colletotrichum sublineola]
GLRG_01072	PF04193 PQ loop repeat	extracellular		Effector probability=0.576				269				NOT UNIQUE	contig00148	hypothetical protein CFIO01_03979 [Colletotrichum fioriniae PJ7]	hypothetical protein CSUB01_08765 [Colletotrichum sublineola]
GLRG_01073	PF06963 Ferroportin1 (FPN1)	plasma membrane				gnl|TC-DB|O80905 2.A.100.1.3 Putative uncharacterized protein At2g38460 OS=Arabidopsis thaliana GN=At2g38460 PE=2 SV=1		464				NOT UNIQUE	contig00148	iron transporter [Colletotrichum fioriniae PJ7]	iron transporter, partial [Colletotrichum higginsianum]
GLRG_01074	PF04082 Fungal specific transcription factor domain	nuclear	PHI:1708|I1RP73|GzZC023|5518|Fusarium graminearum (related: Gibberella zeae)|unaffected pathogenicity					656				NOT UNIQUE	contig00148	hypothetical protein NECHADRAFT_103842 [Nectria haematococca mpVI 77-13-4]	putative fungal specific transcription factor domain-containing protein [Colletotrichum sublineola]
GLRG_01075	PF02872 5'-nucleotidase, C-terminal domain	extracellular	PHI:5386|Q9A0A2|S5nA|1358|Lactococcus lactis|lethal					591	4.60282	5.37079		NOT UNIQUE	contig00148	5'-nucleotidase domain-containing protein [Colletotrichum fioriniae PJ7]	5'-nucleotidase [Colletotrichum higginsianum]
GLRG_01076		mitochondria						254				NOT UNIQUE	contig00148	hypothetical protein CFIO01_03964 [Colletotrichum fioriniae PJ7]	hypothetical protein CSUB01_08770 [Colletotrichum sublineola]
GLRG_01077		cytosol						456				NOT UNIQUE	contig00148	hypothetical protein CGLO_14279 [Colletotrichum gloeosporioides Cg-14]	hypothetical protein CGLO_14279 [Colletotrichum gloeosporioides Cg-14]
GLRG_01078	PF00083 Sugar (and other) transporter	plasma membrane	PHI:4024|G4N740|MoST1|318829|Magnaporthe oryzae|reduced virulence			gnl|TC-DB|P07921 2.A.1.1.9 Lactose permease - Kluyveromyces lactis (Yeast).		375				NOT UNIQUE	contig00148	sugar transporter [Colletotrichum fioriniae PJ7]	sugar transporter [Colletotrichum fioriniae PJ7]
GLRG_01079	PF11710 G protein-coupled glucose receptor regulating Gpa2	plasma membrane						549				NOT UNIQUE	contig00148	integral membrane protein [Colletotrichum orbiculare MAFF 240422]	integral membrane protein [Colletotrichum orbiculare MAFF 240422]
GLRG_01080		plasma membrane						407	2.58598	3.17907		UNIQUE	contig00149	hypothetical protein Cob_07782 [Colletotrichum orbiculare MAFF 240422]	hypothetical protein Cob_07782 [Colletotrichum orbiculare MAFF 240422]
GLRG_01081	PF01408 Oxidoreductase family, NAD-binding Rossmann fold	cytosol			GH109			364				NOT UNIQUE	contig00149	hypothetical protein CGLO_14286 [Colletotrichum gloeosporioides Cg-14]	hypothetical protein CGLO_14286 [Colletotrichum gloeosporioides Cg-14]
GLRG_01082		extracellular						233				UNIQUE	contig00149	peptidoglycan-binding domain 1 protein [uncultured bacterium Contig1578]	hypothetical protein CSUB01_08776 [Colletotrichum sublineola]
GLRG_01084	PF01042 Endoribonuclease L-PSP	cytosol						116				NOT UNIQUE	contig00149	endoribonuclease l-psp [Colletotrichum orbiculare MAFF 240422]	endoribonuclease L-PSP [Colletotrichum higginsianum]
GLRG_01085	PF01553 Acyltransferase	plasma membrane						411				NOT UNIQUE	contig00149	acyltransferase [Colletotrichum fioriniae PJ7]	lysocardiolipin acyltransferase [Colletotrichum orbiculare MAFF 240422]
GLRG_01086		nuclear						185				NOT UNIQUE	contig00151	hypothetical protein CFIO01_03951 [Colletotrichum fioriniae PJ7]	hypothetical protein CSUB01_07613 [Colletotrichum sublineola]
GLRG_01087		plasma membrane						380				NOT UNIQUE	contig00151	hypothetical protein CFIO01_03950 [Colletotrichum fioriniae PJ7]	hypothetical protein CSUB01_07612 [Colletotrichum sublineola]
GLRG_01088		plasma membrane						268				NOT UNIQUE	contig00151	hypothetical protein CFIO01_03949 [Colletotrichum fioriniae PJ7]	hypothetical protein CSUB01_07610 [Colletotrichum sublineola]
GLRG_01089	PF00005 ABC transporter	nuclear	PHI:3412|Q8PM59|pstB|346|Xanthomonas citri|effector (plant avirulence determinant)			gnl|TC-DB|Q83XH1 3.A.1.121.4 ABC transporter - Clostridium hathewayi.		614				NOT UNIQUE	contig00151	ABC transporter [Colletotrichum fioriniae PJ7]	ABC transporter [Colletotrichum fioriniae PJ7]
GLRG_01090	PF00176 SNF2 family N-terminal domain	nuclear	PHI:1552|I1S0N5|GzMyb016|5518|Fusarium graminearum (related: Gibberella zeae)|reduced virulence					1875				NOT UNIQUE	contig00152	SNF2 family domain-containing protein [Colletotrichum fioriniae PJ7]	snf2 family helicase atpase [Colletotrichum orbiculare MAFF 240422]
GLRG_01091	PF00106 short chain dehydrogenase	cytosol	PHI:59|P87025|THR1|5462|Colletotrichum lagenarium|reduced virulence					315		-3.39373		NOT UNIQUE	contig00152	short-chain dehydrogenase [Colletotrichum fioriniae PJ7]	short-chain dehydrogenase [Colletotrichum fioriniae PJ7]
GLRG_01092	PF00295 Glycosyl hydrolases family 28	extracellular	PHI:3|P26215|PGN1|5017|Cochliobolus carbonum|reduced virulence		GH28			477		-2.01783		UNIQUE	contig00152	endopolygalacturonase [Colletotrichum orbiculare MAFF 240422]	putative glycosyl hydrolase family 28 [Colletotrichum sublineola]
GLRG_01093	PF13302 Acetyltransferase (GNAT) domain	cytoskeleton						239				NOT UNIQUE	contig00152	acetyltransferase [Colletotrichum fioriniae PJ7]	acetyltransferase [Colletotrichum fioriniae PJ7]
GLRG_01094	PF01370 NAD dependent epimerase/dehydratase family	extracellular	PHI:1047|A0ST44|CTB6|29003|Cercospora nicotianae|reduced virulence					339				NOT UNIQUE	contig00152	hypothetical protein SNOG_12547 [Phaeosphaeria nodorum SN15]	putative NAD dependent epimerase/dehydratase [Colletotrichum sublineola]
GLRG_01095	PF14832 Putative oxalocrotonate tautomerase enzyme	cytosol						149				NOT UNIQUE	contig00152	hypothetical protein SNOG_12548 [Phaeosphaeria nodorum SN15]	hypothetical protein CSUB01_07603 [Colletotrichum sublineola]
GLRG_01096		cytosol						500				NOT UNIQUE	contig00152	g-protein beta wd-40 repeats containing [Colletotrichum orbiculare MAFF 240422]	g-protein beta wd-40 repeats containing [Colletotrichum orbiculare MAFF 240422]
GLRG_01097		mitochondria						650				NOT UNIQUE	contig00152	hypothetical protein EPUS_02479 [Endocarpon pusillum Z07020]	hypothetical protein CSUB01_07602 [Colletotrichum sublineola]
GLRG_01098	PF13520 Amino acid permease	plasma membrane				gnl|TC-DB|P36029 2.A.3.4.5 Hypothetical amino-acid permease in STE3-GIN10 intergenic region - Saccharomyces cerevisiae (Baker's yeast).		525				NOT UNIQUE	contig00152	amino acid permease [Colletotrichum fioriniae PJ7]	polyamine transporter tpo5 [Colletotrichum orbiculare MAFF 240422]
GLRG_01100	PF00728 Glycosyl hydrolase family 20, catalytic domain	extracellular	PHI:4987|P43077|HEX1|5476|Candida albicans|unaffected pathogenicity		GH20			711	2.78808	3.56812		NOT UNIQUE	contig00152	glycosyl hydrolase family 20 [Colletotrichum fioriniae PJ7]	glycoside hydrolase [Colletotrichum orbiculare MAFF 240422]
GLRG_01101		mitochondria						189				NOT UNIQUE	contig00152	hypothetical protein CFIO01_06220 [Colletotrichum fioriniae PJ7]	hypothetical protein CSUB01_08819 [Colletotrichum sublineola]
GLRG_01102		cyto_nucl						158				NOT UNIQUE	contig00153		hypothetical protein CSUB01_08819 [Colletotrichum sublineola]
GLRG_01103	PF02156 Glycosyl hydrolase family 26	extracellular			CBM35-GH26			473				NOT UNIQUE	contig00153	glycosyl hydrolase family 26 [Colletotrichum fioriniae PJ7]	glycosyl hydrolase family 26 [Colletotrichum fioriniae PJ7]
GLRG_01106	PF01341 Glycosyl hydrolases family 6	extracellular			GH6			345				NOT UNIQUE	contig00153	exoglucanase 3 precursor [Colletotrichum gloeosporioides Nara gc5]	putative endoglucanase-6B [Colletotrichum sublineola]
GLRG_01108	PF14441 OTT_1508-like deaminase	cytoskeleton						428		2.74797		NOT UNIQUE	contig00153	hypothetical protein NECHADRAFT_101813 [Nectria haematococca mpVI 77-13-4]	hypothetical protein CH063_10551 [Colletotrichum higginsianum]
GLRG_01109	PF01494 FAD binding domain	cytosol						701				NOT UNIQUE	contig00154	phenol hydroxylase [Colletotrichum fioriniae PJ7]	phenol hydroxylase [Colletotrichum higginsianum]
GLRG_01111		extracellular				gnl|TC-DB|Q93KD6 3.A.1.6.2 Extracellular tungstate binding protein precursor - Eubacterium acidaminophilum.		299		-4.29249		NOT UNIQUE	contig00154	hypothetical protein NFIA_003420 [Neosartorya fischeri NRRL 181]	putative extracellular solute-binding protein family 1 [Colletotrichum sublineola]
GLRG_01112	PF00132 Bacterial transferase hexapeptide (six repeats)	cytosol	PHI:1772|I1S053|GzZC087|5518|Fusarium graminearum (related: Gibberella zeae)|reduced virulence					221	-5.06292		4.31706	NOT UNIQUE	contig00154	acetyltransferase, CysE/LacA/LpxA/NodL family [Colletotrichum gloeosporioides Nara gc5]	putative acetyltransferase [Colletotrichum sublineola]
GLRG_01113	PF10342 Ser-Thr-rich glycosyl-phosphatidyl-inositol-anchored membrane family	extracellular						229				UNIQUE	contig00154	extracellular proline-serine rich protein [Colletotrichum fioriniae PJ7]	extracellular proline-serine rich protein [Colletotrichum higginsianum]
GLRG_01114		extracellular		Effector probability=0.997				247				NOT UNIQUE	contig00154	hypothetical protein Cob_07845 [Colletotrichum orbiculare MAFF 240422]	hypothetical protein CSUB01_08792 [Colletotrichum sublineola]
GLRG_01115	PF00172 Fungal Zn(2)-Cys(6) binuclear cluster domain	nuclear	PHI:1767|I1S134|GzZC082|5518|Fusarium graminearum (related: Gibberella zeae)|reduced virulence					330	-6.50538	-5.59491		NOT UNIQUE	contig00154	C2H2 type zinc finger domain protein [Colletotrichum orbiculare MAFF 240422]	C2H2 type zinc finger domain protein [Colletotrichum orbiculare MAFF 240422]
GLRG_01116	PF07690 Major Facilitator Superfamily	plasma membrane	PHI:1662|I1REJ1|GzCCHC002|5518|Fusarium graminearum (related: Gibberella zeae)|reduced virulence			gnl|TC-DB|P15365 2.A.1.14.4 Allantoate permease - Saccharomyces cerevisiae (Baker's yeast).		505				NOT UNIQUE	contig00154	major facilitator superfamily transporter [Colletotrichum fioriniae PJ7]	allantoate permease [Colletotrichum orbiculare MAFF 240422]
GLRG_01117		plasma membrane	PHI:441|Q6A2T2|BTP1|40559|Botrytis cinerea|unaffected pathogenicity					352				NOT UNIQUE	contig00154	ATP synthase F0 [Colletotrichum fioriniae PJ7]	integral membrane protein [Colletotrichum gloeosporioides Nara gc5]
GLRG_01120	PF00441 Acyl-CoA dehydrogenase, C-terminal domain	cytosol						432				NOT UNIQUE	contig00155	acyl-CoA dehydrogenase domain-containing protein [Colletotrichum fioriniae PJ7]	acyl-CoA dehydrogenase, partial [Colletotrichum higginsianum]
GLRG_01121		nuclear						689				NOT UNIQUE	contig00155	hypothetical protein CFIO01_11410 [Colletotrichum fioriniae PJ7]	hypothetical protein CH063_11674, partial [Colletotrichum higginsianum]
GLRG_01122	PF07690 Major Facilitator Superfamily	plasma membrane	PHI:1662|I1REJ1|GzCCHC002|5518|Fusarium graminearum (related: Gibberella zeae)|reduced virulence			gnl|TC-DB|O43000 2.A.1.14.17 Pantothenate transporter liz1 - Schizosaccharomyces pombe (Fission yeast).		486				NOT UNIQUE	contig00155	major facilitator superfamily transporter [Colletotrichum fioriniae PJ7]	pantothenate transporter [Colletotrichum gloeosporioides Nara gc5]
GLRG_01123		extracellular						385				NOT UNIQUE	contig00155	hypothetical protein FOC1_g10008822 [Fusarium oxysporum f. sp. cubense race 1]	hypothetical protein CSUB01_08172 [Colletotrichum sublineola]
GLRG_01124	PF12697 Alpha/beta hydrolase family	cytosol			CE1			353		3.10834		NOT UNIQUE	contig00155	hypothetical protein CFIO01_11995 [Colletotrichum fioriniae PJ7]	hypothetical protein CSUB01_08171 [Colletotrichum sublineola]
GLRG_01125		mitochondria						656				UNIQUE	contig00156	vegetative cell wall protein gp1 [Colletotrichum fioriniae PJ7]	lipase class 3 [Colletotrichum gloeosporioides Nara gc5]
GLRG_01126		plasma membrane						1005				NOT UNIQUE	contig00156	ubiquitination network signaling protein [Colletotrichum fioriniae PJ7]	ubiquitination network signaling protein [Colletotrichum gloeosporioides Cg-14]
GLRG_01127		mitochondria						317				UNIQUE	contig00156	hypothetical protein CFIO01_11983 [Colletotrichum fioriniae PJ7]	hypothetical protein CSUB01_08168 [Colletotrichum sublineola]
GLRG_01128	PF13233 Complex1_LYR-like	mitochondria						71				NOT UNIQUE	contig00156	hypothetical protein FOYG_00377 [Fusarium oxysporum FOSC 3-a]	putative complex 1 protein [Colletotrichum sublineola]
GLRG_01129	PF13649 Methyltransferase domain	nuclear						655				NOT UNIQUE	contig00156	methyltransferase domain-containing protein [Colletotrichum fioriniae PJ7]	sam binding domain-containing protein containing protein [Colletotrichum gloeosporioides Nara gc5]
GLRG_01130		extracellular		Effector probability=0.986				176		6.17131	3.19465	NOT UNIQUE	contig00156	uncharacterized protein FFUJ_11987 [Fusarium fujikuroi IMI 58289]	uncharacterized protein FFUJ_11987 [Fusarium fujikuroi IMI 58289]
GLRG_01131		mitochondria						161		2.93376		NOT UNIQUE	contig00156	hypothetical protein Cob_07839 [Colletotrichum orbiculare MAFF 240422]	hypothetical protein CSUB01_08165 [Colletotrichum sublineola]
GLRG_01132	PF03372 Endonuclease/Exonuclease/phosphatase family	nuclear	PHI:3068|J4UTE1|BbAC|176275|Beauveria bassiana|effector (plant avirulence determinant)					769				NOT UNIQUE	contig00156	endonuclease/Exonuclease/phosphatase [Colletotrichum fioriniae PJ7]	endonuclease/Exonuclease/phosphatase, partial [Colletotrichum higginsianum]
GLRG_01133		extracellular			CE10			300				NOT UNIQUE	contig00156	hypothetical protein Cob_07872 [Colletotrichum orbiculare MAFF 240422]	hypothetical protein CSUB01_05888 [Colletotrichum sublineola]
GLRG_01134	PF00206 Lyase	peroxisome	PHI:2632|Q2FIB5|argH|1280|Staphylococcus aureus|reduced virulence					489				NOT UNIQUE	contig00156	argininosuccinate lyase [Colletotrichum fioriniae PJ7]	argininosuccinate lyase [Colletotrichum gloeosporioides Cg-14]
GLRG_01135	PF03663 Glycosyl hydrolase family 76	extracellular			GH76			460				NOT UNIQUE	contig00156	glycosyl hydrolase family 76 [Colletotrichum gloeosporioides Cg-14]	glycosyl hydrolase family 76 [Colletotrichum higginsianum]
GLRG_01136	PF07690 Major Facilitator Superfamily	plasma membrane				gnl|TC-DB|A6NID9 2.A.1.53.3 Putative uncharacterized protein MFSD1 OS=Homo sapiens GN=MFSD1 PE=4 SV=2		518	3.07103			NOT UNIQUE	contig00156	major facilitator superfamily transporter [Colletotrichum fioriniae PJ7]	major facilitator superfamily transporter [Colletotrichum fioriniae PJ7]
GLRG_01137		mitochondria						78				NOT UNIQUE	contig00156		hypothetical protein CH063_01792 [Colletotrichum higginsianum]
GLRG_01138	PF00083 Sugar (and other) transporter	plasma membrane	PHI:4024|G4N740|MoST1|318829|Magnaporthe oryzae|reduced virulence			gnl|TC-DB|P07921 2.A.1.1.9 Lactose permease - Kluyveromyces lactis (Yeast).		546		2.36006		NOT UNIQUE	contig00156	hypothetical protein CFIO01_06255 [Colletotrichum fioriniae PJ7]	hypothetical protein CFIO01_06255 [Colletotrichum fioriniae PJ7]
GLRG_01139	PF13378 Enolase C-terminal domain-like	cytosol						424		3.79211	2.44661	UNIQUE	contig00156	mandelate racemase/muconate lactonizing enzyme domain-containing protein [Colletotrichum fioriniae PJ7]	mandelate racemase/muconate lactonizing enzyme domain-containing protein [Colletotrichum fioriniae PJ7]
GLRG_01140		cytosol						114				NOT UNIQUE	contig00156	hypothetical protein CGLO_13816 [Colletotrichum gloeosporioides Cg-14]	hypothetical protein CSUB01_05895 [Colletotrichum sublineola]
GLRG_01141		cytoskeleton						134				NOT UNIQUE	contig00156	hypothetical protein CGLO_13816 [Colletotrichum gloeosporioides Cg-14]	hypothetical protein CSUB01_05895 [Colletotrichum sublineola]
GLRG_01142		mitochondria						352				NOT UNIQUE	contig00156	hypothetical protein FOIG_12071 [Fusarium oxysporum f. sp. cubense tropical race 4 54006]	hypothetical protein CSUB01_05895 [Colletotrichum sublineola]
GLRG_01143	PF00648 Calpain family cysteine protease	nuclear						514		-5.46649	-3.37712	NOT UNIQUE	contig00160	hypothetical protein CFIO01_10202 [Colletotrichum fioriniae PJ7]	hypothetical protein CSUB01_05896 [Colletotrichum sublineola]
GLRG_01144		extracellular			GH93			380		5.04941	3.40775	NOT UNIQUE	contig00160	hypothetical protein HMPREF1624_01803 [Sporothrix schenckii ATCC 58251]	hypothetical protein CSUB01_05897 [Colletotrichum sublineola]
GLRG_01145	PF04082 Fungal specific transcription factor domain	nuclear	PHI:3310|G4MKH9|Mocod1|318829|Magnaporthe oryzae|effector (plant avirulence determinant)					736				NOT UNIQUE	contig00160	hypothetical protein CFIO01_10198 [Colletotrichum fioriniae PJ7]	C6 zinc finger domain containing protein [Colletotrichum orbiculare MAFF 240422]
GLRG_01146	PF00445 Ribonuclease T2 family	extracellular	PHI:811|G4MS40|MGG_10510|318829|Magnaporthe oryzae|reduced virulence					302				NOT UNIQUE	contig00160	ribonuclease t2 [Colletotrichum orbiculare MAFF 240422]	putative ribonuclease T2 family protein [Colletotrichum sublineola]
GLRG_01147	PF11807 Domain of unknown function (DUF3328)	nuclear						295		5.36319		NOT UNIQUE	contig00160	hypothetical protein CFIO01_10194 [Colletotrichum fioriniae PJ7]	hypothetical protein CFIO01_10194 [Colletotrichum fioriniae PJ7]
GLRG_01148		extracellular		Effector probability=0.999				136		4.78227		NOT UNIQUE	contig00160	hypothetical protein CGLO_04269 [Colletotrichum gloeosporioides Cg-14]	hypothetical protein CSUB01_05901 [Colletotrichum sublineola]
GLRG_01150	PF04082 Fungal specific transcription factor domain	mitochondria	PHI:1828|I1S351|GzZC143|5518|Fusarium graminearum (related: Gibberella zeae)|unaffected pathogenicity					658				NOT UNIQUE	contig00160	fungal specific transcription factor [Colletotrichum fioriniae PJ7]	fungal specific transcription factor domain-containing protein [Colletotrichum orbiculare MAFF 240422]
GLRG_01151		plasma membrane						236				NOT UNIQUE	contig00160	hypothetical protein Cob_04365 [Colletotrichum orbiculare MAFF 240422]	hypothetical protein CSUB01_05907 [Colletotrichum sublineola]
GLRG_01152		plasma membrane						265				NOT UNIQUE	contig00160	hypothetical protein CFIO01_10186 [Colletotrichum fioriniae PJ7]	hypothetical protein CSUB01_05908 [Colletotrichum sublineola]
GLRG_01153	PF00975 Thioesterase domain	cytosol	PHI:5279|Q6RKI7|Bcpks13|40559|Botrytis cinerea|increased virulence (hypervirulence)					334				NOT UNIQUE	contig00160	thioesterase domain-containing protein [Colletotrichum fioriniae PJ7]	putative thioesterase domain-containing protein [Colletotrichum sublineola]
GLRG_01154	PF00067 Cytochrome P450	plasma membrane	PHI:2191|G4MZG5|MoCYP51B|318829|Magnaporthe oryzae|lethal					516				NOT UNIQUE	contig00160	cytochrome P450 6A1 [Colletotrichum fioriniae PJ7]	cytochrome P450 6A1 [Colletotrichum gloeosporioides Cg-14]
GLRG_01155		mitochondria						317				NOT UNIQUE	contig00160	hypothetical protein CFIO01_08506 [Colletotrichum fioriniae PJ7]	hypothetical protein CSUB01_06289 [Colletotrichum sublineola]
GLRG_01156	PF00067 Cytochrome P450	cytoskeleton	PHI:438|Q6WP49|BcBOT1 (CND5)|40559|Botrytis cinerea|unaffected pathogenicity					544				UNIQUE	contig00160	hypothetical protein COCHEDRAFT_1092994 [Bipolaris maydis C5]	hypothetical protein COCHEDRAFT_1092994 [Bipolaris maydis C5]
GLRG_01157	PF00172 Fungal Zn(2)-Cys(6) binuclear cluster domain	mitochondria	PHI:1782|I1S3H4|GzZC097|5518|Fusarium graminearum (related: Gibberella zeae)|unaffected pathogenicity					464				UNIQUE	contig00160	hypothetical protein COCC4DRAFT_150552 [Bipolaris maydis ATCC 48331]	hypothetical protein COCC4DRAFT_150552 [Bipolaris maydis ATCC 48331]
GLRG_01158		cytosol						80				UNIQUE	contig00160
GLRG_01159	PF00225 Kinesin motor domain	nuclear	PHI:465|P87199|KIN2|5270|Ustilago maydis|reduced virulence					1136				NOT UNIQUE	contig00160	kinesin motor domain-containing protein [Colletotrichum fioriniae PJ7]	kinesin [Colletotrichum higginsianum]
GLRG_01160		mitochondria						329				NOT UNIQUE	contig00160	acyltransferase [Colletotrichum fioriniae PJ7]	vacuolar protein sorting protein vps66 [Colletotrichum orbiculare MAFF 240422]
GLRG_01161	PF00920 Dehydratase family	mitochondria	PHI:2638|Q4X099|Ilv3A|746128|Aspergillus fumigatus|reduced virulence					601				NOT UNIQUE	contig00160	dihydroxy-acid dehydratase [Colletotrichum fioriniae PJ7]	dihydroxy-acid dehydratase [Colletotrichum fioriniae PJ7]
GLRG_01162	PF00574 Clp protease	mitochondria	PHI:3040|P0A1D7|ClpP|28901|Salmonella enterica|increased virulence (hypervirulence)			gnl|TC-DB|Q9F315 1.B.12.4.1 ATP-dependent Clp protease proteolytic subunit 1 OS=Streptomyces coelicolor GN=clpP1 PE=3 SV=1		249				NOT UNIQUE	contig00160	ATP-dependent clp protease proteolytic subunit [Colletotrichum orbiculare MAFF 240422]	ATP-dependent clp protease proteolytic subunit [Colletotrichum orbiculare MAFF 240422]
GLRG_01163		nuclear						399				NOT UNIQUE	contig00160	hypothetical protein CFIO01_08511 [Colletotrichum fioriniae PJ7]	hypothetical protein CSUB01_06294 [Colletotrichum sublineola]
GLRG_01164		nuclear						53				UNIQUE	contig00160
GLRG_01165	PF00350 Dynamin family	nuclear						945				NOT UNIQUE	contig00160	hypothetical protein CFIO01_08512 [Colletotrichum fioriniae PJ7]	hypothetical protein CSUB01_06295 [Colletotrichum sublineola]
GLRG_01166		nuclear						274		2.61773		UNIQUE	contig00160
GLRG_01167	PF14420 Clr5 domain	nuclear						918				NOT UNIQUE	contig00160	hypothetical protein CFIO01_08513 [Colletotrichum fioriniae PJ7]	hypothetical protein CFIO01_08513 [Colletotrichum fioriniae PJ7]
GLRG_01168	PF07690 Major Facilitator Superfamily	plasma membrane	PHI:510|Q59RG1|CaNAG3|5476|Candida albicans|unaffected pathogenicity			gnl|TC-DB|P53389 2.A.1.2.33 Protein HOL1 - Saccharomyces cerevisiae (Baker's yeast).		581				NOT UNIQUE	contig00160	major facilitator superfamily transporter [Colletotrichum fioriniae PJ7]	putative ion transporter [Colletotrichum orbiculare MAFF 240422]
GLRG_01169	PF03062 MBOAT, membrane-bound O-acyltransferase family	plasma membrane						571				NOT UNIQUE	contig00160	MBOAT family protein [Colletotrichum fioriniae PJ7]	putative MBOAT family protein [Colletotrichum sublineola]
GLRG_01170	PF00226 DnaJ domain	nuclear	PHI:4733|Q5NEU6|dnaJ|263|Francisella tularensis|unaffected pathogenicity			gnl|TC-DB|P14906 3.A.5.8.1 Translocation protein (NPL1 protein) - Saccharomyces cerevisiae (Baker's yeast).		606				NOT UNIQUE	contig00160	molecular chaperone DnaJ [Colletotrichum fioriniae PJ7]	putative DnaJ domain-containing protein [Colletotrichum sublineola]
GLRG_01171		mitochondria						129				NOT UNIQUE	contig00160
GLRG_01172	PF00149 Calcineurin-like phosphoesterase	mitochondria						395				NOT UNIQUE	contig00160	calcineurin-like phosphoesterase [Colletotrichum fioriniae PJ7]	calcineurin-like phosphoesterase [Colletotrichum higginsianum]
GLRG_01173		nuclear						541				NOT UNIQUE	contig00160	hypothetical protein CFIO01_08521 [Colletotrichum fioriniae PJ7]	hypothetical protein CH063_14969 [Colletotrichum higginsianum]
GLRG_01175		cytosol						416	-4.27859	-3.26054		NOT UNIQUE	contig00160	hypothetical protein CFIO01_08523 [Colletotrichum fioriniae PJ7]	hypothetical protein CSUB01_09348 [Colletotrichum sublineola]
GLRG_01176		nuclear						84				UNIQUE	contig00160	hypothetical protein CGGC5_12737 [Colletotrichum gloeosporioides Nara gc5]	hypothetical protein CGGC5_12737 [Colletotrichum gloeosporioides Nara gc5]
GLRG_01177		mitochondria						426				UNIQUE	contig00160	hypothetical protein CGLO_18101 [Colletotrichum gloeosporioides Cg-14]	hypothetical protein CGLO_18101 [Colletotrichum gloeosporioides Cg-14]
GLRG_01178		mitochondria						102				UNIQUE	contig00160
GLRG_01182		nuclear						470				UNIQUE	contig00160
GLRG_01183		nuclear						221				UNIQUE	contig00160		putative nitrite transporter [Colletotrichum sublineola]
GLRG_01184		cytoskeleton						109				UNIQUE	contig00160
GLRG_01185		extracellular	PHI:2894|B9JZT5|F-avi3342|373|Agrobacterium vitis|reduced virulence	Effector probability=0.977				143				UNIQUE	contig00161	nonribosomal peptide synthase GliP-like, putative [Metarhizium anisopliae ARSEF 23]	nonribosomal peptide synthase GliP-like, putative [Metarhizium anisopliae ARSEF 23]
GLRG_01186		mitochondria						125				UNIQUE	contig00161	hypothetical protein AN8504.2 [Aspergillus nidulans FGSC A4]	hypothetical protein AN8504.2 [Aspergillus nidulans FGSC A4]
GLRG_01188	PF04987 Phosphatidylinositolglycan class N (PIG-N)	plasma membrane				gnl|TC-DB|P36051 9.A.6.1.1 GPI-anchor biosynthetic protein MCD4 - Saccharomyces cerevisiae (Baker's yeast).		102				NOT UNIQUE	contig00161	gpi-anchor biosynthetic protein [Colletotrichum orbiculare MAFF 240422]	putative phosphatidylinositolglycan class N [Colletotrichum sublineola]
GLRG_01189		extracellular		Effector probability=0.963				99	-4.00989	-4.40328		UNIQUE	contig00161	hypothetical protein CGLO_13176 [Colletotrichum gloeosporioides Cg-14]	hypothetical protein CGLO_13176 [Colletotrichum gloeosporioides Cg-14]
GLRG_01190		extracellular						54	-2.07569	-3.14454		UNIQUE	contig00161
GLRG_01191	PF12697 Alpha/beta hydrolase family	cytoskeleton						254				NOT UNIQUE	contig00161	hypothetical protein CFIO01_03715 [Colletotrichum fioriniae PJ7]	hypothetical protein CSUB01_11998 [Colletotrichum sublineola]
GLRG_01194		mito_nucl						123				UNIQUE	contig00162
GLRG_01199		nuclear						129				NOT UNIQUE	contig00164
GLRG_01212		cytosol						74				NOT UNIQUE	contig00166
GLRG_01218		mitochondria						123				NOT UNIQUE	contig00167
GLRG_01231	PF12796 Ankyrin repeats (3 copies)	cytosol						400				UNIQUE	contig00167	tRNA (Adenine-N(1)-)-methyltransferase [Colletotrichum fioriniae PJ7]	putative tRNA (Adenine-N(1)-)-methyltransferase [Colletotrichum sublineola]
GLRG_01235		nuclear						97				NOT UNIQUE	contig00167	hypothetical protein CFIO01_10341 [Colletotrichum fioriniae PJ7]	hypothetical protein CSUB01_07393 [Colletotrichum sublineola]
GLRG_01237		cytosol						110				NOT UNIQUE	contig00167
GLRG_01238		nuclear						189				UNIQUE	no M5.001	hypothetical protein PTRG_03190 [Pyrenophora tritici-repentis Pt-1C-BFP]	hypothetical protein CSUB01_12427 [Colletotrichum sublineola]
GLRG_01268		nuclear						56				UNIQUE	contig00172
GLRG_01292		plasma membrane						198				UNIQUE	contig00173
GLRG_01341	PF00106 short chain dehydrogenase	extracellular		Effector probability=0.837				252				UNIQUE	contig00188	hypothetical protein CFIO01_02897 [Colletotrichum fioriniae PJ7]	hypothetical protein CH063_01609 [Colletotrichum higginsianum]
GLRG_01347	PF01822 WSC domain	extracellular	PHI:5186|G4MZ98|MoAPX2|318829|Magnaporthe oryzae|effector (plant avirulence determinant)	Effector probability=0.703				207	-3.61455			NOT UNIQUE	contig00188	WSC domain-containing protein [Colletotrichum fioriniae PJ7]	WSC domain-containing protein [Colletotrichum higginsianum]
GLRG_01376		plasma membrane						129		2.01646		UNIQUE	contig00188
GLRG_01383		mitochondria						161				NOT UNIQUE	contig00188	hypothetical protein CFIO01_09869 [Colletotrichum fioriniae PJ7]	hypothetical protein CH063_00203 [Colletotrichum higginsianum]
GLRG_01417		nuclear						149				NOT UNIQUE	contig00195
GLRG_01458		mitochondria						50				NOT UNIQUE	contig00195
GLRG_01467		mitochondria						495				NOT UNIQUE	contig00196	6-phosphogluconate dehydrogenase [Colletotrichum orbiculare MAFF 240422]	hypothetical protein CSUB01_09581 [Colletotrichum sublineola]
GLRG_01529		nuclear						109				UNIQUE	contig00197
GLRG_01536		mitochondria						62				NOT UNIQUE	contig00197
GLRG_01542		mitochondria						85				NOT UNIQUE	contig00197
GLRG_01590	PF00076 RNA recognition motif. (a.k.a. RRM, RBD, or RNP domain)	nuclear	PHI:2552|Q4WNM3|NOP4|746128|Aspergillus fumigatus|effector (plant avirulence determinant)			gnl|TC-DB|Q15287 3.A.18.1.1 RNA-binding protein with serine-rich domain 1 - Homo sapiens (Human).		475				NOT UNIQUE	contig00200	hypothetical protein CGLO_06470 [Colletotrichum gloeosporioides Cg-14]	putative RNA recognition domain-containing protein [Colletotrichum sublineola]
GLRG_01601		mitochondria						92				NOT UNIQUE	contig00200
GLRG_01617		extracellular		Effector probability=1				100				NOT UNIQUE	contig00204
GLRG_01633		cytoskeleton						96				UNIQUE	contig00204
GLRG_01638		nuclear						126				NOT UNIQUE	contig00204	zinc-responsiveness transcriptional activator [Colletotrichum fioriniae PJ7]	putative zinc-responsiveness transcriptional activator [Colletotrichum sublineola]
GLRG_01677		mitochondria						64				NOT UNIQUE	contig00204
GLRG_01684		extracellular						140				UNIQUE	contig00204
GLRG_01693		mitochondria						137				NOT UNIQUE	contig00204
GLRG_01698		extracellular		Effector probability=0.783				97				UNIQUE	contig00205
GLRG_01703		nuclear						60				NOT UNIQUE	contig00205
GLRG_01706		cytosol						184				NOT UNIQUE	contig00281	phenylacetone monooxygenase [Colletotrichum orbiculare MAFF 240422]	putative phenylacetone monooxygenase [Colletotrichum sublineola]
GLRG_01708		mitochondria						96		7.28122	7.28122	NOT UNIQUE	contig00281	hypothetical protein Cob_00086 [Colletotrichum orbiculare MAFF 240422]	hypothetical protein CH063_07758 [Colletotrichum higginsianum]
GLRG_01712		plasma membrane				gnl|TC-DB|B1PXD0 2.A.39.2.4 Cytosine-purine permease OS=Emericella nidulans GN=fcyB PE=2 SV=1		348				NOT UNIQUE	contig00281	NCS1 nucleoside transporter [Colletotrichum fioriniae PJ7]	NCS1 nucleoside transporter [Colletotrichum higginsianum]
GLRG_01722		extracellular						179				UNIQUE	contig00281	hypothetical protein CFIO01_04823 [Colletotrichum fioriniae PJ7]	hypothetical protein CFIO01_04823 [Colletotrichum fioriniae PJ7]
GLRG_01723		mitochondria						92				NOT UNIQUE	contig00298
GLRG_01728		cytosol						89				UNIQUE	contig00298
GLRG_01729		plasma membrane	PHI:3381|W7N2B4|FVEG_12533|117187|Fusarium verticillioides|reduced virulence			gnl|TC-DB|P38227 2.A.1.2.43 Uncharacterized transporter YBR043C OS=Saccharomyces cerevisiae GN=YBR043C PE=1 SV=1		153				NOT UNIQUE	contig00298	hypothetical protein CGLO_14591 [Colletotrichum gloeosporioides Cg-14]	hypothetical protein CGLO_14591 [Colletotrichum gloeosporioides Cg-14]
GLRG_01731		mitochondria						77		-4.59879	-2.55168	NOT UNIQUE	contig00300
GLRG_01734		cytosol						247				UNIQUE	contig00300	hypothetical protein CFIO01_03735 [Colletotrichum fioriniae PJ7]	hypothetical protein CFIO01_03735 [Colletotrichum fioriniae PJ7]
GLRG_01751		mito_nucl						112				UNIQUE	contig00302	hypothetical protein LOAG_14085 [Loa loa]	hypothetical protein LOAG_14085 [Loa loa]
GLRG_01755		mitochondria						118				UNIQUE	contig00303
GLRG_01756		extracellular						2090				UNIQUE	contig00304	UbiD family decarboxylase [Colletotrichum fioriniae PJ7]	putative 60S ribosomal protein L19, partial [Colletotrichum sublineola]
GLRG_01758		nuclear						141				UNIQUE	contig00305	hypothetical protein CFIO01_01722 [Colletotrichum fioriniae PJ7]	hypothetical protein CH063_06071 [Colletotrichum higginsianum]
GLRG_01769		mitochondria						116				NOT UNIQUE	contig00313	hypothetical protein CFIO01_01699 [Colletotrichum fioriniae PJ7]	hypothetical protein CSUB01_10054 [Colletotrichum sublineola]
GLRG_01770		nuclear						243			3.33008	UNIQUE	contig00313	mg2+ transporter [Colletotrichum gloeosporioides Nara gc5]	hypothetical protein CH063_03709 [Colletotrichum higginsianum]
GLRG_01771		nuclear						323				UNIQUE	contig00313	hypothetical protein CFIO01_01697 [Colletotrichum fioriniae PJ7]	hypothetical protein CH063_03710 [Colletotrichum higginsianum]
GLRG_01777		plasma membrane						130				NOT UNIQUE	contig00313	putative plant-like oligopeptide transporter [Colletotrichum orbiculare MAFF 240422]	hypothetical protein CSUB01_08123 [Colletotrichum sublineola]
GLRG_01781		extracellular	PHI:544|Q9P8L8|BCMFS1|40559|Botrytis cinerea|reduced virulence	Effector probability=0.962				100				NOT UNIQUE	contig00313	efflux pump [Colletotrichum fioriniae PJ7]	efflux pump [Colletotrichum fioriniae PJ7]
GLRG_01789		mitochondria						111				NOT UNIQUE	contig00313
GLRG_01796	PF00067 Cytochrome P450	cytosol	PHI:438|Q6WP49|BcBOT1 (CND5)|40559|Botrytis cinerea|unaffected pathogenicity					449	1.99887	4.92869	2.92982	UNIQUE	contig00313	cytochrome P450 4V3 [Colletotrichum fioriniae PJ7]	cytochrome P450 4V3 [Colletotrichum fioriniae PJ7]
GLRG_01798	PF07690 Major Facilitator Superfamily	plasma membrane	PHI:2329|A0ST42|CTB4|29003|Cercospora nicotianae|loss of pathogenicity			gnl|TC-DB|P53389 2.A.1.2.33 Protein HOL1 - Saccharomyces cerevisiae (Baker's yeast).		536	-3.42135	-6.10839	-2.68704	UNIQUE	contig00313	major facilitator superfamily transporter [Colletotrichum fioriniae PJ7]	hypothetical protein CGLO_08460 [Colletotrichum gloeosporioides Cg-14]
GLRG_01802	PF04082 Fungal specific transcription factor domain	mitochondria	PHI:1891|I1RRM0|GzZC206|5518|Fusarium graminearum (related: Gibberella zeae)|reduced virulence					469				UNIQUE	contig00313	thiamine repressible genes regulatory protein thi1 [Colletotrichum fioriniae PJ7]	thiamine repressible genes regulatory protein thi1 [Colletotrichum fioriniae PJ7]
GLRG_01803	PF07690 Major Facilitator Superfamily	plasma membrane	PHI:26|P28873|CaMDR1|5476|Candida albicans|unaffected pathogenicity			gnl|TC-DB|O94528 2.A.1.2.35 Caffeine resistance protein 5 - Schizosaccharomyces pombe (Fission yeast).		579				UNIQUE	contig00313	multidrug resistance protein [Colletotrichum fioriniae PJ7]	hypothetical protein CGLO_13902 [Colletotrichum gloeosporioides Cg-14]
GLRG_01805		nuclear						202				NOT UNIQUE	contig00313	hypothetical protein CFIO01_06306 [Colletotrichum fioriniae PJ7]	hypothetical protein CFIO01_06306 [Colletotrichum fioriniae PJ7]
GLRG_01806		cyto_mito						343				UNIQUE	contig00314	hypothetical protein FOC1_g10001714 [Fusarium oxysporum f. sp. cubense race 1]	hypothetical protein FOC1_g10001714 [Fusarium oxysporum f. sp. cubense race 1]
GLRG_01826	PF00732 GMC oxidoreductase	extracellular	PHI:199|Q9P304|AOX1|5499|Cladosporium fulvum|reduced virulence		AA3			628		-5.48416	-3.34632	UNIQUE	contig00315	GMC oxidoreductase [Colletotrichum fioriniae PJ7]	GMC oxidoreductase [Colletotrichum gloeosporioides Cg-14]
GLRG_01833	PF13417 Glutathione S-transferase, N-terminal domain	cytosol				gnl|TC-DB|P0ACA3 1.A.12.3.1 Stringent starvation protein A OS=Escherichia coli (strain K12) GN=sspA PE=1 SV=2		222				UNIQUE	contig00315	maleylacetoacetate isomerase [Colletotrichum fioriniae PJ7]	maleylacetoacetate isomerase [Colletotrichum fioriniae PJ7]
GLRG_01848		extracellular		Effector probability=1				132				UNIQUE	contig00316
GLRG_01851		cyto_nucl						81				UNIQUE	contig00317
GLRG_01865		nuclear						190				NOT UNIQUE	contig00320	hypothetical protein CFIO01_06376 [Colletotrichum fioriniae PJ7]	hypothetical protein CH063_01830 [Colletotrichum higginsianum]
GLRG_01870		cytosol						68				UNIQUE	contig00320
GLRG_01871		cytoskeleton						106				UNIQUE	contig00320
GLRG_01872		nuclear						84				UNIQUE	contig00320
GLRG_01876		cyto_nucl						589				UNIQUE	contig00321	hypothetical protein FOZG_10500 [Fusarium oxysporum Fo47]	hypothetical protein FOZG_10500 [Fusarium oxysporum Fo47]
GLRG_01879		cyto_nucl						321				UNIQUE	contig00321	hypothetical protein CFIO01_00402 [Colletotrichum fioriniae PJ7]	hypothetical protein CFIO01_00402 [Colletotrichum fioriniae PJ7]
GLRG_01884		extracellular		Effector probability=0.902				86				UNIQUE	contig00322
GLRG_01914		nuclear						219				NOT UNIQUE	contig00332	hypothetical protein CHGG_00769 [Chaetomium globosum CBS 148.51]	putative LysM domain-containing protein [Colletotrichum sublineola]
GLRG_01926		plasma membrane						82		6.16998	2.6638	UNIQUE	contig00332	hypothetical protein COCVIDRAFT_36310 [Bipolaris victoriae FI3]	putative vesicular amine transporter, partial [Colletotrichum sublineola]
GLRG_01927		plasma membrane						61		5.46216	2.45311	NOT UNIQUE	contig00332	hypothetical protein NECHADRAFT_47268 [Nectria haematococca mpVI 77-13-4]	hypothetical protein NECHADRAFT_47268 [Nectria haematococca mpVI 77-13-4]
GLRG_01929		cytoskeleton						115				NOT UNIQUE	contig00332	ankyrin-2 ankyrin [Colletotrichum fioriniae PJ7]	putative ankyrin-2 ankyrin [Colletotrichum sublineola]
GLRG_01944		mitochondria						159				UNIQUE	contig00337		hypothetical protein CH063_14576 [Colletotrichum higginsianum]
GLRG_01964		mitochondria						222				UNIQUE	contig00337	hypothetical protein CGLO_02213 [Colletotrichum gloeosporioides Cg-14]	ochratoxin A non-ribosomal peptide synthetase [Colletotrichum higginsianum]
GLRG_02031		extracellular						105				UNIQUE	contig00346	hypothetical protein CGGC5_9633 [Colletotrichum gloeosporioides Nara gc5]	hypothetical protein CGGC5_9633 [Colletotrichum gloeosporioides Nara gc5]
GLRG_02043		plasma membrane				gnl|TC-DB|P07921 2.A.1.1.9 Lactose permease - Kluyveromyces lactis (Yeast).		272				NOT UNIQUE	contig00240	lactose permease [Colletotrichum gloeosporioides Cg-14]	putative lactose permease [Colletotrichum sublineola]
GLRG_02056		mitochondria						70				UNIQUE	contig00240
GLRG_02057		cyto_nucl						108				UNIQUE	contig00240
GLRG_02058		mitochondria						97				UNIQUE	contig00240	DNA repair helicase [Colletotrichum gloeosporioides Nara gc5]	DNA repair helicase [Colletotrichum gloeosporioides Nara gc5]
GLRG_02059		nuclear						106				UNIQUE	contig00240
GLRG_02060		nuclear						142				UNIQUE	contig00240
GLRG_02061		nuclear						89				UNIQUE	contig00240
GLRG_02066		mitochondria						124				NOT UNIQUE	contig00240
GLRG_02075	PF05729 NACHT domain	nuclear						480	2.02945	2.89306		UNIQUE	contig00240	hypothetical protein CGLO_01212 [Colletotrichum gloeosporioides Cg-14]	hypothetical protein CGLO_01212 [Colletotrichum gloeosporioides Cg-14]
GLRG_02101		mitochondria						109				NOT UNIQUE	contig00246
GLRG_02113		extracellular						114				NOT UNIQUE	contig00246
GLRG_02126	PF01872 RibD C-terminal domain	cytoskeleton						139				NOT UNIQUE	contig00246	riboflavin biosynthesis protein RibD domain-containing protein [Colletotrichum fioriniae PJ7]	riboflavin biosynthesis protein RibD domain-containing protein [Colletotrichum fioriniae PJ7]
GLRG_02130		nuclear						354				UNIQUE	contig00248
GLRG_02140		mitochondria						115				UNIQUE	contig00248	hypothetical protein CGGC5_683 [Colletotrichum gloeosporioides Nara gc5]	hypothetical protein CH063_11927 [Colletotrichum higginsianum]
GLRG_02141		cytoskeleton	PHI:3924|I1S2J9|FgABC1|5518|Fusarium graminearum (related: Gibberella zeae)|chemistry target: resistance to chemical			gnl|TC-DB|P39109 3.A.1.208.11 Metal resistance protein YCF1 (Yeast cadmium factor 1) - Saccharomyces cerevisiae (Baker's yeast).		163				UNIQUE	contig00253	ABC multidrug transporter, putative [Aspergillus flavus NRRL3357]	ABC multidrug transporter, putative [Aspergillus flavus NRRL3357]
GLRG_02147		mitochondria						57				NOT UNIQUE	contig00253
GLRG_02148		nuclear						128				UNIQUE	contig00253
GLRG_02153	PF01822 WSC domain	extracellular						264				UNIQUE	contig00253	hypothetical protein FOYG_13257 [Fusarium oxysporum FOSC 3-a]	hypothetical protein FOYG_13257 [Fusarium oxysporum FOSC 3-a]
GLRG_02169	PF00083 Sugar (and other) transporter	plasma membrane	PHI:1094|I1RL30|FGSG_04610|5518|Fusarium graminearum (related: Gibberella zeae)|unaffected pathogenicity			gnl|TC-DB|P53048 2.A.1.1.11 General alpha-glucoside permease - Saccharomyces cerevisiae (Baker's yeast).		245				UNIQUE	contig00253	maltose permease MAL31 [Colletotrichum fioriniae PJ7]	maltose permease MAL31 [Colletotrichum higginsianum]
GLRG_02171	PF00106 short chain dehydrogenase	cytosol						267				UNIQUE	contig00256	retinol dehydrogenase [Colletotrichum fioriniae PJ7]	retinol dehydrogenase [Colletotrichum higginsianum]
GLRG_02183		cytosol						106				UNIQUE	contig00262
GLRG_02185		nuclear						66				NOT UNIQUE	contig00262	hypothetical protein CFIO01_06067 [Colletotrichum fioriniae PJ7]	hypothetical protein CH063_01666 [Colletotrichum higginsianum]
GLRG_02186		nuclear						177				NOT UNIQUE	contig00262	hypothetical protein CFIO01_06067 [Colletotrichum fioriniae PJ7]	hypothetical protein CSUB01_04631 [Colletotrichum sublineola]
GLRG_02188		nuclear						87				NOT UNIQUE	contig00262
GLRG_02192		mitochondria						148				UNIQUE	contig00262	NADH:flavin oxidoreductase/NADH oxidase [Colletotrichum fioriniae PJ7]	NADH:flavin oxidoreductase/NADH oxidase [Colletotrichum fioriniae PJ7]
GLRG_02204		mitochondria						103				UNIQUE	contig00263
GLRG_02249		mitochondria						72				NOT UNIQUE	contig00267
GLRG_02282		extracellular		Effector probability=0.836				99	-3.19258	-2.00836		NOT UNIQUE	contig00268
GLRG_02322		mitochondria						149				NOT UNIQUE	contig00268
GLRG_02329		mitochondria						130				NOT UNIQUE	contig00268
GLRG_02341		mitochondria						94			3.34452	NOT UNIQUE	contig00269
GLRG_02343		mitochondria						68				NOT UNIQUE	contig00270
GLRG_02345		plasma membrane						146				NOT UNIQUE	contig00270
GLRG_02354		nuclear						54				UNIQUE	contig00270
GLRG_02372		nuclear						111				NOT UNIQUE	contig00273
GLRG_02376		mitochondria						134				NOT UNIQUE	contig00273
GLRG_02378		mitochondria	PHI:1294|I1RMT5|GzAPSES002|5518|Fusarium graminearum (related: Gibberella zeae)|effector (plant avirulence determinant)					126				NOT UNIQUE	contig00273	hypothetical protein FVEG_06254 [Fusarium verticillioides 7600]	hypothetical protein FVEG_06254 [Fusarium verticillioides 7600]
GLRG_02381		nuclear						77				NOT UNIQUE	contig00208
GLRG_02384	PF07690 Major Facilitator Superfamily	plasma membrane	PHI:1662|I1REJ1|GzCCHC002|5518|Fusarium graminearum (related: Gibberella zeae)|reduced virulence			gnl|TC-DB|O32182 2.A.1.3.35 Uncharacterized MFS-type transporter yusP OS=Bacillus subtilis GN=yusP PE=3 SV=1		410				UNIQUE	contig00208	plays a role in the entry into G0 [Colletotrichum fioriniae PJ7]	plays a role in the entry into G0 [Colletotrichum fioriniae PJ7]
GLRG_02388		mitochondria						71				UNIQUE	contig00209
GLRG_02390		extracellular						223				UNIQUE	contig00209
GLRG_02393		mitochondria						171				NOT UNIQUE	contig00209
GLRG_02399		mitochondria						61				UNIQUE	contig00210	glutathione-dependent formaldehyde-activating enzyme [Colletotrichum gloeosporioides Cg-14]	glutathione-dependent formaldehyde-activating enzyme [Colletotrichum gloeosporioides Cg-14]
GLRG_02401	PF13302 Acetyltransferase (GNAT) domain	nuclear						247		-2.39272		NOT UNIQUE	contig00210	hypothetical protein CFIO01_12782 [Colletotrichum fioriniae PJ7]	hypothetical protein CFIO01_12782 [Colletotrichum fioriniae PJ7]
GLRG_02403		extracellular	PHI:181|Q96VZ3|PGX1|5507|Fusarium oxysporum|reduced virulence					102				NOT UNIQUE	contig00210	exopolygalacturonase [Colletotrichum gloeosporioides Nara gc5]	putative polygalacturonase [Colletotrichum sublineola]
GLRG_02429		mitochondria						132				NOT UNIQUE	contig00211
GLRG_02458		nuclear						83				UNIQUE	contig00215		hypothetical protein CH063_05234 [Colletotrichum higginsianum]
GLRG_02459		nuclear						88				UNIQUE	contig00215
GLRG_02460		nuclear						484				UNIQUE	contig00215	hypothetical protein CFIO01_06881 [Colletotrichum fioriniae PJ7]	hypothetical protein CFIO01_06881 [Colletotrichum fioriniae PJ7]
GLRG_02465		nuclear						78				UNIQUE	contig00215
GLRG_02476	PF03061 Thioesterase superfamily	mitochondria						355				NOT UNIQUE	contig00216	thioesterase [Colletotrichum fioriniae PJ7]	putative thioesterase, partial [Colletotrichum sublineola]
GLRG_02501		nuclear						123				NOT UNIQUE	contig00218	hypothetical protein CGLO_16800 [Colletotrichum gloeosporioides Cg-14]	putative MFS transporter [Colletotrichum sublineola]
GLRG_02507		mitochondria						132				NOT UNIQUE	contig00218
GLRG_02536		mitochondria						65				NOT UNIQUE	contig00221
GLRG_02538		nuclear						97				NOT UNIQUE	contig00221
GLRG_02554		nuclear						105				NOT UNIQUE	contig00221
GLRG_02562		nuclear						109				NOT UNIQUE	contig00221
GLRG_02565		mitochondria						121				NOT UNIQUE	contig00221	hypothetical protein CFIO01_06544 [Colletotrichum fioriniae PJ7]	hypothetical protein CSUB01_05277 [Colletotrichum sublineola]
GLRG_02575		cytosol						68				NOT UNIQUE	contig00221
GLRG_02595		nuclear						88				UNIQUE	contig00221
GLRG_02597		plasma membrane						104				NOT UNIQUE	contig00221
GLRG_02606		nuclear						108				NOT UNIQUE	contig00221	WD repeat-containing protein [Colletotrichum fioriniae PJ7]	WD repeat-containing protein [Colletotrichum fioriniae PJ7]
GLRG_02641		extracellular						599	-2.03702			UNIQUE	contig00234
GLRG_02645		plasma membrane						173				NOT UNIQUE	contig00235
GLRG_02651		mitochondria						153				NOT UNIQUE	contig00235
GLRG_02661		cyto_nucl						91				UNIQUE	contig00235	hypothetical protein CFIO01_05725 [Colletotrichum fioriniae PJ7]	hypothetical protein CFIO01_05725 [Colletotrichum fioriniae PJ7]
GLRG_02663		mitochondria						77				UNIQUE	contig00235
GLRG_02666		cytosol						52				NOT UNIQUE	contig00235
GLRG_02667		plasma membrane						158				NOT UNIQUE	contig00235
GLRG_02722		nuclear						285				NOT UNIQUE	contig00353	hypothetical protein CFIO01_10400 [Colletotrichum fioriniae PJ7]	hypothetical protein CFIO01_10400 [Colletotrichum fioriniae PJ7]
GLRG_02734		cytosol						137				NOT UNIQUE	contig00354	forms a complex with the other RRN protein RRN6 and RRN11 [Colletotrichum fioriniae PJ7]	forms a complex with the other RRN protein RRN6 and RRN11 [Colletotrichum higginsianum]
GLRG_02740	PF08655 DASH complex subunit Ask1	nuclear						442				NOT UNIQUE	contig00354	DASH complex subunit Ask1 [Colletotrichum fioriniae PJ7]	putative Spc97/Spc98 family protein [Colletotrichum sublineola]
GLRG_02746		nuclear						212				NOT UNIQUE	contig00354
GLRG_02767		extracellular		Effector probability=0.999				64				NOT UNIQUE	contig00355	hypothetical protein CGLO_02729 [Colletotrichum gloeosporioides Cg-14]	hypothetical protein CH063_04870 [Colletotrichum higginsianum]
GLRG_02800		mitochondria						169			-2.19945	NOT UNIQUE	contig00357
GLRG_02807		plasma membrane						128				NOT UNIQUE	contig00357
GLRG_02830		mitochondria						124				NOT UNIQUE	contig00358	hypothetical protein CFIO01_07860 [Colletotrichum fioriniae PJ7]	hypothetical protein CSUB01_02817 [Colletotrichum sublineola]
GLRG_02842		nuclear						210		2.00614		NOT UNIQUE	contig00359
GLRG_02844		nuclear						75				UNIQUE	contig00362
GLRG_02886	PF12734 Cysteine-rich TM module stress tolerance	nuclear						126				NOT UNIQUE	contig00364	hypothetical protein AUEXF2481DRAFT_5182 [Aureobasidium subglaciale EXF-2481]	hypothetical protein AUEXF2481DRAFT_5182 [Aureobasidium subglaciale EXF-2481]
GLRG_02888		mitochondria						410				UNIQUE	contig00364	glycoside hydrolase family 18 protein [Bipolaris zeicola 26-R-13]	hypothetical protein CH063_13900 [Colletotrichum higginsianum]
GLRG_02889		cytoskeleton						209				NOT UNIQUE	contig00364	hypothetical protein COCVIDRAFT_61761, partial [Bipolaris victoriae FI3]	bacteriodes thetaiotaomicron symbiotic chitinase [Colletotrichum higginsianum]
GLRG_02890	PF00704 Glycosyl hydrolases family 18	cytosol			GH18			123				UNIQUE	contig00364	glycoside hydrolase family 18 protein [Bipolaris zeicola 26-R-13]	bacteriodes thetaiotaomicron symbiotic chitinase [Colletotrichum higginsianum]
GLRG_02891		mitochondria						137				UNIQUE	contig00364	carbohydrate-binding module family 18 protein [Bipolaris maydis ATCC 48331]	glycosyl hydrolase family 18, partial [Colletotrichum higginsianum]
GLRG_02892		extracellular		Effector probability=0.658				67				UNIQUE	contig00364	LysM domain-containing protein [Colletotrichum gloeosporioides Nara gc5]	hypothetical protein CH063_13294 [Colletotrichum higginsianum]
GLRG_02900		nuclear						185				NOT UNIQUE	contig00364	hypothetical protein CFIO01_05401 [Colletotrichum fioriniae PJ7]	hypothetical protein CH063_04523 [Colletotrichum higginsianum]
GLRG_02904		nuclear						106				NOT UNIQUE	contig00364
GLRG_02915		mitochondria						110				NOT UNIQUE	contig00364
GLRG_02918		cyto_nucl						89				NOT UNIQUE	contig00364
GLRG_02927	PF00628 PHD-finger	nuclear	PHI:1487|I1RQ92|GzHMG019|5518|Fusarium graminearum (related: Gibberella zeae)|reduced virulence					313				NOT UNIQUE	contig00366	origin recognition complex subunit [Colletotrichum gloeosporioides Nara gc5]	putative PHD-finger domain-containing protein [Colletotrichum sublineola]
GLRG_02929		cytosol						558				NOT UNIQUE	contig00367	beta-tubulin cofactor d [Colletotrichum fioriniae PJ7]	beta-tubulin cofactor d [Colletotrichum gloeosporioides Cg-14]
GLRG_02973		plasma membrane						75		2.00683		UNIQUE	contig00370
GLRG_02986		plasma membrane						282				UNIQUE	contig00392	hypothetical protein FG05_14031 [Fusarium graminearum]	hypothetical protein FG05_14031 [Fusarium graminearum]
GLRG_02994	PF10469 AKAP7 2'5' RNA ligase-like domain	mitochondria						206			-2.05142	UNIQUE	contig00413	hypothetical protein CGLO_07704 [Colletotrichum gloeosporioides Cg-14]	hypothetical protein CSUB01_00669 [Colletotrichum sublineola]
GLRG_03027		nuclear						72			2.60453	NOT UNIQUE	contig00413	hypothetical protein VDAG_08417 [Verticillium dahliae VdLs.17]	hypothetical protein VDAG_08417 [Verticillium dahliae VdLs.17]
GLRG_03028		cyto_nucl						73				NOT UNIQUE	contig00413
GLRG_03040		mitochondria						103				NOT UNIQUE	contig00413
GLRG_03068	PF08038 TOM7 family	mitochondria				gnl|TC-DB|P53507 3.A.8.1.1 Mitochondrial import receptor subunit TOM7 (Translocase of outer membrane 7 kDa subunit) - Saccharomyces cerevisiae (Baker's yeast).		54				NOT UNIQUE	contig00416	hypothetical protein THITE_2084928 [Thielavia terrestris NRRL 8126]	hypothetical protein THITE_2084928 [Thielavia terrestris NRRL 8126]
GLRG_03089		nuclear						433		2.15709		UNIQUE	contig00416	hypothetical protein CGLO_05768 [Colletotrichum gloeosporioides Cg-14]	hypothetical protein CGLO_05768 [Colletotrichum gloeosporioides Cg-14]
GLRG_03091		cytosol						84				NOT UNIQUE	contig00416	hypothetical protein CFIO01_06967 [Colletotrichum fioriniae PJ7]	hypothetical protein CSUB01_00140 [Colletotrichum sublineola]
GLRG_03113		nuclear						66				NOT UNIQUE	contig00420
GLRG_03122		mitochondria						110				UNIQUE	contig00421
GLRG_03123		nuclear						125				UNIQUE	contig00422
GLRG_03130		mitochondria						92				NOT UNIQUE	contig00422
GLRG_03159		mitochondria						77				NOT UNIQUE	contig00424
GLRG_03161		cyto_nucl						73				NOT UNIQUE	contig00424	peptidase family M28 [Colletotrichum fioriniae PJ7]	peptidase family M28 [Colletotrichum fioriniae PJ7]
GLRG_03170		cytosol						63				NOT UNIQUE	contig00426
GLRG_03178		cytosol						65				UNIQUE	contig00426
[truncated: 1,180 more rows]

## Sheet: Suppl. Table 5
Table S5. Characteristics of nonconserved genes in Colletotrichum sublineola.
[truncated: 3,004 more rows]

[truncated: 3 more sheets: Suppl. Table 6, Suppl. Table 7, Suppl. Table 8]
